# Supplementary material for: Lysine-specific histone demethylase 1a regulates nephron development and long-term transcriptional programming
Source: JCI Insight. 2026 Mar 9;11(5):e190283. doi: 10.1172/jci.insight.190283 (PMC13041676; doi:10.1172/jci.insight.190283)
Supplement: Supplemental table 1 [file jciinsight-11-190283-s235.xlsx]

## Sheet: LSD1 snRNAseq DEGs
EC	avg_log2FC		OffTarget	avg_log2FC		MS1	avg_log2FC		MS2	avg_log2FC		NPClike	avg_log2FC		NPC	avg_log2FC		RV	avg_log2FC		POD	avg_log2FC		matPod	avg_log2FC		ProxTub	avg_log2FC		LOH DT	avg_log2FC		CD	avg_log2FC		UB	avg_log2FC
AL390791.1	-0.915467		DACH1	-0.896005		KCND2	-0.501237		ARHGAP6	-0.60184		SLC30A8	-0.657364		SCHLAP1	-0.800679		SCHLAP1	-0.661233		SCHLAP1	-0.635892		SCHLAP1	-0.919011		KDM1A	-0.427085		AL390791.1	-0.868862		AL390791.1	-0.785611		SCHLAP1	-0.464213
SCHLAP1	-0.864603		RMST	-0.700324		ARHGAP6	-0.428751		AL390791.1	-0.556742		NR2F1	-0.477808		ARHGAP6	-0.700382		ARHGAP6	-0.648574		MIR181A1HG	-0.396264		NTNG1	-0.696686		MT-CO1	-0.377801		SCHLAP1	-0.847825		SCHLAP1	-0.728397		CADM1	-0.450147
C5orf17	0.883426		SLIT2	-0.629299		KDM1A	-0.426542		LINC00871	-0.475032		PDE7B	-0.470926		LINC02672	-0.699312		PDE10A	-0.619661		SPATA13	-0.376792		MME	-0.655016		RPL13	-0.354931		PCDH7	-0.492775		BMP7	-0.648896		CTNNA2	-0.387896
XIST	1.02464		PRTG	-0.610839		PCDH17	-0.425364		KDM1A	-0.447027		BMP5	-0.433731		AL390791.1	-0.69404		NHS	-0.600526		AL390791.1	-0.37129		AL390791.1	-0.647546		TMSB4X	-0.335672		XACT	-0.489987		SPON1	-0.600727		AL390791.1	-0.384463
			SREBF2	-0.598619		MIR181A1HG	-0.40981		PAX2	-0.425272		EPHA5	-0.427015		NKAIN3	-0.593241		AL390791.1	-0.49563		LINC02149	-0.369913		PEG10	-0.465909		SCHLAP1	-0.333716		DLEU1	-0.439708		NCALD	-0.595431		DACH1	-0.370865
			ROBO2	-0.573838		IL1RAPL1	-0.384108		MT-CO1	-0.413406		AC015522.1	-0.409707		BMPER	-0.554402		CCND1	-0.486809		NRG3	-0.36364		LRRC7	-0.456425		ST6GALNAC3	-0.32136		PREX2	-0.424575		PRKG1	-0.589964		SREBF2	-0.340447
			MIR99AHG	-0.518746		UNC5D	-0.375013		TBX15	-0.412069		TOX	-0.390929		PCDH15	-0.553954		NR2F1	-0.484779		FREM2	-0.36153		AC005394.1	-0.444575		HIST1H4C	-0.31775		RPS6KA3	-0.410972		PCDH7	-0.58588		LINC02506	-0.336984
			TRABD2B	-0.516096		EPHA7	-0.356023		NR2F1	-0.410121		PCDH17	-0.381423		VCAN	-0.523075		CTNNA2	-0.480507		NES	-0.356961		KCTD16	-0.443836		RPL7	-0.307316		TBL1X	-0.391503		GPC6	-0.583644		AC108519.1	-0.33662
			CUX2	-0.512604		NR2F1	-0.355778		SCD	-0.407096		SCHLAP1	-0.338768		KDM1A	-0.503919		HMGA2	-0.470035		CDH11	-0.355106		NES	-0.44178		RPL37A	-0.290685		SHROOM4	-0.385881		LINC02672	-0.576248		MT-CO1	-0.323257
			MAP1B	-0.507006		NR2F2-AS1	-0.333464		DLGAP1	-0.400536		CNTN3	-0.330867		EPHA6	-0.485987		KDM1A	-0.456387		PKNOX2	-0.342543		ACTN4	-0.418807		RPL13A	-0.289509		DIAPH2	-0.381728		ADGRL3	-0.531253		CCND1	-0.308242
			AL390791.1	-0.463039		AL390791.1	-0.332537		SCHLAP1	-0.399489		DIPK2A	-0.329645		MT-CO1	-0.473544		VCAN	-0.454495		RPL13	-0.337135		SRGAP2	-0.402087		PLCG2	-0.283043		MT-ND3	-0.370646		LEF1	-0.508578		KDM1A	-0.307656
			CNTNAP3B	-0.40179		PLCB4	-0.319661		LINC02672	-0.395126		SLC2A13	-0.328729		MT-ND1	-0.467526		CDH4	-0.449212		MIF	-0.33641		LINC02149	-0.387549		RPLP0	-0.274235		ANOS1	-0.369959		SNTG2	-0.506321		PREX2	-0.304983
			POU3F2	-0.312255		KCNB2	-0.318319		CHN1	-0.391898		NR2F1-AS1	-0.323202		MT-ND2	-0.466407		PTPRG	-0.432251		RPL37A	-0.336302		FGFR1	-0.382791		MT-ND1	-0.274129		CASK	-0.366316		KCNIP1	-0.501034		FREM1	-0.29881
			MALAT1	0.26548		MEOX2	-0.312263		MT-ND1	-0.389303		ETV5	-0.317964		ZNF248	-0.431932		SPRED1	-0.429967		OLFM3	-0.334389		WDR49	-0.373723		DACH1	-0.272895		PLCG2	-0.355468		SCD	-0.500568		DISC1FP1	-0.298402
			ABHD15-AS1	0.341743		RPS26	-0.294888		CRIM1	-0.378904		CHSY1	-0.298152		MT-CO3	-0.42838		FBN2	-0.428527		CDON	-0.332735		TYRO3	-0.36		PDE10A	-0.271892		CADM1	-0.354634		ARL15	-0.494121		RPL13	-0.296046
			QKI	0.370913		TMSB4X	-0.289213		SINHCAF	-0.37858		LRFN5	-0.296831		COL2A1	-0.418075		EZH2	-0.421871		PEG10	-0.330143		ARMH4	-0.35309		TMSB10	-0.270892		KDM6A	-0.352147		SNX25	-0.491758		LDLRAD3	-0.295704
			VCAN-AS1	0.383237		TBX15	-0.284567		MT-ND3	-0.370385		TUSC3	-0.292419		NR2F1	-0.399741		ADGRB3	-0.421331		GAPDH	-0.32644		MT-ND3	-0.352079		CTDSPL	-0.268463		GRIP1	-0.352139		SASH1	-0.473709		RPL6	-0.29242
			AC002463.1	0.397191		NR2F1-AS1	-0.282818		BTBD11	-0.366151		HDAC8	-0.292251		PTMA	-0.383868		LINC01619	-0.418416		KCTD16	-0.317636		MT-CO1	-0.347159		RPL17	-0.265899		SHROOM2	-0.347837		ETV5	-0.472554		SCD	-0.291392
			ABCA1	0.39805		TOX	-0.275841		CHD7	-0.358693		KDM1A	-0.29062		PEG10	-0.383833		SDK1	-0.404781		THSD7A	-0.309886		SNX25	-0.346041		MT-CO3	-0.264873		CWC22	-0.347465		ATAD2	-0.471465		GRIP1	-0.287146
			WSB1	0.402973		NAV3	-0.266535		SDK1	-0.352513		ELOVL6	-0.287116		SSBP3	-0.379222		FAM171A1	-0.401496		HIST1H4C	-0.306426		KLHL29	-0.345858		RPL32	-0.261332		OTUD3	-0.347414		PITPNC1	-0.469305		OTUD3	-0.284956
			AC110285.1	0.403586		PCSK5	-0.251593		NR2F2	-0.347626		PRTG	-0.283577		AP001528.1	-0.378283		MIR181A1HG	-0.400641		ACTN4	-0.304647		CWC22	-0.333304		RPS8	-0.257702		MT-CO1	-0.344286		SH3GL3	-0.464337		HIST1H4C	-0.276632
			ERBB3	0.407836		TCF7L2	-0.247275		ZSWIM6	-0.343751		WASF3	-0.277933		APP	-0.37088		PTPRK	-0.399842		TENM4	-0.30301		KANK1	-0.332697		RPL18A	-0.257234		GPC3	-0.344267		PREX2	-0.458761		LINC02672	-0.276556
			GNG2	0.410259		IGDCC3	-0.243185		MIR181A1HG	-0.342745		LIMCH1	-0.269469		TBX15	-0.369092		PTMA	-0.398245		RPS8	-0.296388		SLC6A6	-0.330914		RPL29	-0.24811		MT-CO3	-0.34157		CADM1	-0.457211		PLCG2	-0.275491
			TBC1D5	0.410377		RPL13	-0.242182		ZMAT4	-0.342629		ARHGAP6	-0.268617		LINC01619	-0.368931		SCD	-0.395257		DACH2	-0.295312		TRABD2B	-0.329844		MT-ATP6	-0.243731		LINC02672	-0.336717		ACSL4	-0.451515		TMSB4X	-0.275133
			LSAMP	0.418224		BTBD11	-0.23781		LDLRAD3	-0.341443		AC107223.1	-0.264048		ASXL3	-0.366898		MT-ND1	-0.391113		ST6GALNAC3	-0.2945		PKNOX2	-0.319908		GAPDH	-0.242773		COL4A5	-0.333415		LAMC1	-0.444537		CASK	-0.274982
			GLRX	0.418409		RPS21	-0.233053		SNX25	-0.335124		IGDCC3	-0.260112		MT-ND5	-0.357285		HDAC4	-0.378371		TMSB4X	-0.292759		TMSB4X	-0.31141		MIR181A1HG	-0.239496		LTBP1	-0.332381		GLI3	-0.428765		GALNT7	-0.274978
			CERT1	0.425441		MT-CO1	-0.232289		VAV3	-0.32787		NHSL2	-0.25697		TUSC3	-0.350129		FGF14	-0.368304		PTPRO	-0.292142		MIB1	-0.307989		ARHGAP6	-0.239465		SDK1	-0.323112		SPRED1	-0.428174		RPL37A	-0.27231
			KCNMB2-AS1	0.431149		EDNRA	-0.230583		WASF3	-0.32747		JAKMIP2	-0.256534		SMYD3	-0.343049		HIST1H4C	-0.366694		WASF3	-0.290585		PTK7	-0.306265		RPS21	-0.234414		NCALD	-0.316076		CDH3	-0.426166		BACH2	-0.271587
			RASSF3	0.432937		SDK1	-0.230448		PEG10	-0.322913		ZNF730	-0.256395		SCD	-0.338489		RPS18	-0.366347		SLC30A8	-0.287091		PLCG2	-0.30456		MTRNR2L12	-0.231508		POTEF	-0.314799		MT-ND3	-0.424456		POTEF	-0.267798
			LSAMP-AS1	0.434419		EPHA3	-0.22823		KIAA1958	-0.32106		SOX11	-0.250605		SOX11	-0.333529		EPHA7	-0.364267		XKR4	-0.279611		COL1A1	-0.299955		MT-ND2	-0.230278		USP9X	-0.311508		FMN1	-0.420908		XACT	-0.26767
			NEAT1	0.435687		MID1	-0.225046		PPM1H	-0.313296		EFNB2	-0.249087		HOXC4	-0.329021		KIAA1958	-0.362498		PODXL	-0.278289		SPATA13	-0.288709		NPHS2	-0.228851		TMSB4X	-0.310754		AP001347.1	-0.41575		TANC1	-0.26688
			AC079052.1	0.447313		GLI3	-0.223812		FREM2	-0.308504		LINC00366	-0.245726		PTPRK	-0.327555		LINC02672	-0.36069		ROBO2	-0.269128		H3F3A	-0.283857		EFNB1	-0.220052		LINC01876	-0.310627		CCND1	-0.404012		PTMA	-0.265573
			COL11A2	0.449369		TRABD2B	-0.223042		C1QTNF7	-0.30641		ATN1	-0.244396		HSP90AB1	-0.324346		SPRED2	-0.359485		IQCJ-SCHIP1	-0.268474		TCF21	-0.281656		DACH2	-0.21978		SAMD4A	-0.309323		OTUD3	-0.403464		MT-CO3	-0.262795
			SOX5	0.451687		MT-ND1	-0.220673		SEPTIN11	-0.304849		LRP12	-0.240585		AGO2	-0.322899		LRRK2	-0.359126		MT-CO1	-0.263732		HIST1H1E	-0.279828		CLIC5	-0.207316		UBC	-0.308046		GDNF	-0.384556		RPL19	-0.261308
			LINC01322	0.454985		COL6A3	-0.219332		PDE3B	-0.304777		COL2A1	-0.232778		ANKRD11	-0.307171		PHLPP1	-0.358669		KANK1	-0.262818		COL18A1	-0.276947		PEG10	-0.205369		RPL13	-0.306998		PDE10A	-0.38371		AP001347.1	-0.260463
			BCAS3	0.464506		PTMA	-0.217037		PCSK5	-0.304619		TBC1D16	-0.231229		TRABD2B	-0.299331		FNBP1L	-0.357329		TRABD2B	-0.260995		PRKN	-0.273427		RPS26	-0.200442		DDAH1	-0.305752		IGFBP2	-0.377275		RPS8	-0.256859
			SESN3	0.471243		PHACTR3	-0.212507		DENND5B	-0.304285		FAT3	-0.229753		COP1	-0.281796		TRHDE	-0.355177		PLCG2	-0.257677		PLEC	-0.261675		PCDH17	-0.198375		CCND1	-0.305195		MT-CO1	-0.374064		ZNF736	-0.253064
			ATRNL1	0.473568		PEG10	-0.211896		PTMA	-0.300141		FRZB	-0.225083		DACH1	-0.243454		HS2ST1	-0.354875		RPS21	-0.252993		SEPTIN11	-0.217516		LINC02334	0.209458		KIRREL1	-0.30421		AUTS2	-0.36427		FBN2	-0.253014
			ZC3H12C	0.479219		RPL37A	-0.211844		ETV5	-0.298207		EIF3H	-0.223075		RERE	-0.114768		OBSCN	-0.351483		SEPTIN11	-0.251905		ZBTB46	-0.212362		AC104041.1	0.213053		EIF2AK3	-0.303597		SMC1A	-0.346389		KDM6A	-0.252722
			DDX5	0.489919		LRRTM3	-0.211395		SDK2	-0.29592		NFATC3	-0.222713		MALAT1	0.111756		VAV3	-0.351058		RPL27A	-0.249481		PTPRQ	-0.210471		RDX	0.23316		MTRNR2L12	-0.302972		ENAH	-0.323824		MT-ND2	-0.252182
			SORBS1	0.493051		ADAMTS20	-0.209995		NR2F2-AS1	-0.29536		RAI1	-0.22216		FTX	0.118353		CDON	-0.347457		KDM1A	-0.248778		CBLB	-0.201439		AC006059.1	0.236706		MT-CYB	-0.300231		PTPRG	-0.29344		RPS6KA3	-0.252181
			CCDC144NL	0.496544		HIST1H4C	-0.209596		PRTG	-0.29515		HMGA2	-0.222046		AC068756.1	0.229606		PAX2	-0.347107		RPL19	-0.248126		PTPRD	-0.189659		AC008937.2	0.241399		MT-ATP6	-0.299054		MSI2	-0.288174		PHF21B	-0.249055
			RDX	0.498902		SDC2	-0.205803		TMTC2	-0.294354		BTBD7	-0.218627		AC005537.1	0.233317		RPL36	-0.343884		LINC02296	-0.248028		VEGFA	-0.182902		AC003681.1	0.2463		FSTL5	-0.298625		AKAP13	-0.242456		MT-ND1	-0.241283
			LINC01416	0.501769		BMP5	-0.203115		COL2A1	-0.294067		AC108519.1	-0.218135		LINC01339	0.244939		RRAS2	-0.338898		RPL32	-0.246317		PODXL	-0.176884		MYO1F	0.248415		FAM155A	-0.29556		MALAT1	0.146313		ANOS1	-0.236227
			PLPP1	0.505391		GAPDH	-0.202943		MYO10	-0.293818		SAMD4B	-0.216969		MAP3K7CL	0.245979		MT-ND3	-0.338609		RPS18	-0.24482		PTPRO	-0.167142		TBC1D5	0.248646		PRKG1	-0.290451		CYP1B1	0.250715		LEF1	-0.235383
			DAAM1	0.505612		ETV5	-0.202746		AC087477.2	-0.288608		CNR1	-0.216345		AL360015.1	0.24892		PDIA3	-0.335724		TYRO3	-0.244414		ST6GALNAC3	-0.152695		AC099788.1	0.250029		KDM1A	-0.290335		CWH43	0.26481		ZNF713	-0.234899
			ETS1	0.507988		THSD7B	-0.202386		RAB11FIP3	-0.2862		TET2	-0.214305		AL135784.1	0.253778		MT-CO1	-0.335363		SYTL5	-0.241087		PARD3B	-0.148006		CASC8	0.250382		MT-ND2	-0.289884		DDX17	0.281601		SDK2	-0.234471
			PRAG1	0.510461		CDH2	-0.202333		SLC4A7	-0.285973		RNF130	-0.212743		AL031073.2	0.25427		AP001347.1	-0.335034		RPS23	-0.240852		MED13L	-0.132405		AL359706.1	0.250694		BMP7	-0.288235		ZNF69	0.299018		ARL15	-0.23287
			MEGF10	0.518624		RPS6KA3	-0.200571		NECTIN2	-0.280789		ANKRD17	-0.212015		LINC01060	0.25509		ARID1A	-0.334388		MT-CO3	-0.238912		DACH1	-0.123163		AC068282.1	0.251921		HIST1H4C	-0.283183		DLGAP3	0.30594		RPL28	-0.232289
			PDZRN3	0.528921		TCF4	-0.199724		TNFRSF19	-0.276316		ADGRA3	-0.210225		AC124254.2	0.259171		ZNF248	-0.329827		ADAMTS9-AS2	-0.237488		TARID	0.171086		AC010976.1	0.253153		CLCN5	-0.28209		SETBP1	0.328024		RPLP0	-0.230495
			C5orf17	0.533156		CACHD1	-0.199338		ELOVL6	-0.274899		ADNP	-0.208135		ARHGAP25	0.261615		PHF21B	-0.325432		EEF1A1	-0.236783		AC104041.1	0.17201		GNG12-AS1	0.256133		MIR99AHG	-0.281671		NFAT5	0.328182		POLA1	-0.229816
			PDE4D	0.534301		ACTB	-0.198939		COP1	-0.273928		RPRD1B	-0.190156		LINC01807	0.262733		RPL37A	-0.32516		CDC14A	-0.235747		AL445526.1	0.205893		TNFAIP8L3	0.256269		ZNF736	-0.278329		AC021517.2	0.346715		SYAP1	-0.229572
			AC015923.1	0.557674		ROBO1	-0.197539		ACVR2B	-0.272433		EVI5	-0.189114		DDX5	0.273751		CYYR1	-0.324352		CACHD1	-0.235308		HNRNPA2B1	0.212141		DDX5	0.256523		HS6ST2	-0.27717		SNX29	0.348624		SAMD4B	-0.229457
			AL355612.1	0.559746		NRIP1	-0.197359		OLFM3	-0.270175		SCD	-0.188974		RNF212	0.280608		PANTR1	-0.321787		PALM2-AKAP2	-0.2353		MAP3K7CL	0.224328		AC092574.2	0.262653		FGFR1	-0.276366		TTN	0.352633		LINC00662	-0.228174
			CARMIL1	0.561128		MIF	-0.197045		ZNF730	-0.268135		PRRC1	-0.186723		IAPP	0.281952		CMSS1	-0.321507		COL1A2	-0.234116		TBC1D5	0.230741		AC022140.1	0.262901		RPS26	-0.275831		AL591002.1	0.356346		TUBB	-0.227968
			TFAP2B	0.58169		GHR	-0.196415		LYPD1	-0.267636		MBNL1	-0.186343		AP002370.2	0.282561		TENM4	-0.320242		DIRC3	-0.232242		AC026704.1	0.238294		AC011029.1	0.265515		PRKCA	-0.265727		BCL2L14	0.36114		RPL38	-0.226951
			CHSY3	0.582094		RPL19	-0.19439		FOXK1	-0.267504		LRP5L	-0.184637		AC104041.1	0.283991		RPL35	-0.31856		MYO10	-0.231371		AC068234.2	0.243265		USP3-AS1	0.267073		MYRFL	-0.259606		EYS	0.376806		SLC9A7	-0.226017
			AP000787.1	0.589153		EVI5	-0.191047		FADS2	-0.266327		CALR	-0.178168		AC099499.1	0.285547		RPL13	-0.315609		ATP8A1	-0.231219		HNRNPA3	0.244189		ELK3	0.267825		AC108519.1	-0.258484		Z93403.1	0.388368		ARHGAP6	-0.225997
			CASC15	0.589442		SNCAIP	-0.1899		GALNT2	-0.262773		SS18L1	-0.177869		RUBCNL	0.288518		GPI	-0.314656		RPS26	-0.230987		AC124254.2	0.250488		PTPRG-AS1	0.268957		MYOF	-0.256811		LINC00174	0.39015		NLN	-0.224145
			FRMD6	0.593256		DIAPH2	-0.18536		MT-ATP6	-0.262207		PPIB	-0.171996		AC007319.1	0.291319		ADGRA3	-0.314472		RPL36	-0.230288		PRSS51	0.253584		TTN	0.279407		POLA1	-0.254391		SLC30A8	0.394952		HIST1H1E	-0.220643
			DLC1	0.594853		ANKRD50	-0.185211		MT-ND2	-0.260369		USP38	-0.171565		LINC01901	0.291666		GNAS	-0.312514		PTMA	-0.228834		LINC00648	0.26149		AP005230.1	0.283022		MT-ND4	-0.252438		PKHD1	0.399905		COL4A5	-0.219299
			PRKCE	0.595137		CCDC178	-0.184956		HDAC4	-0.259125		AGAP1	-0.162344		CASC19	0.294906		CTDSPL	-0.312477		IQGAP2	-0.228833		AFF2	0.26934		MCHR2-AS1	0.28303		ACSL4	-0.251122		AC138305.1	0.403892		STK39	-0.218642
			DOCK10	0.612826		RPL32	-0.18418		CDH2	-0.25582		NBPF1	-0.159732		LINC02228	0.298428		APP	-0.312242		BTBD11	-0.228511		KCNH8	0.276814		CEMIP	0.285191		CCND2	-0.245123		CCDC144NL-AS1	0.404237		IRS2	-0.218303
			HMCN1	0.626305		SMARCA4	-0.182986		EXOC6	-0.254421		KDM6A	-0.155594		CCSER1	0.30221		RABL6	-0.311688		PCDH7	-0.228321		AC114930.1	0.282198		ALG13-AS1	0.287724		KDM5C	-0.244982		MT1H	0.413365		TTYH3	-0.217119
			PMEL	0.626862		PRTG	-0.182018		SH3RF1	-0.253955		ARID1B	-0.139284		FSIP2	0.305298		AGO1	-0.310799		ACTB	-0.226915		AC018462.1	0.282732		AC131571.1	0.288581		ZNF367	-0.244721		APCDD1L-DT	0.414347		CLIP2	-0.216556
			AC004160.1	0.632277		RPL37	-0.181998		TMSB4X	-0.250915		PCDH15	-0.136923		LINC01611	0.307049		MIDN	-0.310547		MT-ND3	-0.224679		TNFAIP8L3	0.285777		AL157778.1	0.288886		MT-CO2	-0.243601		AGBL4	0.415244		FAM20B	-0.215965
			PCDH7	0.640935		KIAA1958	-0.181692		KLHL14	-0.250273		LINC02211	0.178909		SATB1-AS1	0.309508		MID1	-0.309289		APBB2	-0.223824		LURAP1L-AS1	0.286492		CCDC18	0.291734		AGO2	-0.241704		AC023590.1	0.416772		DGKD	-0.214498
			NFIA	0.64151		EPB41L2	-0.180629		SYNCRIP	-0.249181		GPC6-AS1	0.183572		AC108690.1	0.314954		SLC38A1	-0.308093		ACTG1	-0.223444		CHRM3-AS2	0.288702		SUGCT	0.294083		PLS3	-0.240773		KCNMB2-AS1	0.416825		SOX11	-0.213831
			DLGAP1	0.644528		NR2F2	-0.180609		SMYD2	-0.247909		AC092574.2	0.185939		AC012404.1	0.315232		MT-ND2	-0.306656		UBA6-AS1	-0.222258		KCNC3	0.290637		MT2A	0.296127		RPL19	-0.239905		TNIK	0.419927		AMOTL1	-0.20702
			MACROD2	0.668498		RPS8	-0.18042		RPS6KA3	-0.247437		AC009690.2	0.187267		AL357873.1	0.317423		UCK2	-0.305379		VCAN	-0.219447		CFTR	0.299032		LAMA2	0.297352		MT-ND5	-0.236961		SNX2	0.422226		TSNARE1	-0.204531
			CCDC171	0.669953		H3F3A	-0.179419		PARP1	-0.247082		AC110015.1	0.195479		CHRM3	0.318959		ARHGAP42	-0.302335		RPL28	-0.217119		IGF1	0.299068		AC023480.1	0.29744		FBN2	-0.23168		TFCP2L1	0.42226		APBA2	-0.203259
			MEF2C	0.67072		SOX11	-0.179142		RNF165	-0.246919		AC093916.1	0.205887		AC114930.1	0.320742		TUBB	-0.301164		RAPGEF4	-0.217072		DDX5	0.306862		WBP2NL	0.300746		SMS	-0.231241		SLC14A2-AS1	0.425592		BX890604.2	-0.199604
			FMN1	0.693194		ARID1A	-0.179136		RPS8	-0.24666		AC100800.1	0.210098		AL365259.1	0.324526		PAM	-0.301106		IGF1R	-0.217025		TTN	0.308118		MT1E	0.301332		SNX25	-0.227061		HOXD10	0.437483		CAMK2N1	-0.197384
			TMEM117	0.693458		CSDE1	-0.177745		TMEM123	-0.245673		CRLF3	0.212612		DYNC1I1	0.327279		ALCAM	-0.299575		RPLP1	-0.216323		RSRP1	0.310499		ANKUB1	0.3039		ARHGAP6	-0.225739		AL157938.2	0.455097		SRPK2	-0.196878
			GRM7	0.75327		MLLT3	-0.177225		COL4A2	-0.245082		AC104041.1	0.212993		GRIA4	0.327378		MT-CO3	-0.298752		RPS19	-0.215765		AC046158.1	0.312112		MYO3A	0.304608		SLC9A7	-0.225601		TEX41	0.462654		EEF1A1	-0.196309
			TEX41	0.770706		SEPTIN11	-0.177219		ARHGAP21	-0.245016		MT1E	0.217398		AC093916.1	0.327387		MT-CO2	-0.295807		TMSB10	-0.212211		LINC01611	0.312424		BCL2L14	0.304995		JADE3	-0.224442		MT1G	0.47053		SACS	-0.195752
			MITF	0.897277		GNB1	-0.176798		STOX1	-0.244446		FRY	0.217404		ZNF208	0.327539		LUZP1	-0.295628		PAM	-0.209796		TBC1D1	0.314734		STS	0.310929		SCD	-0.222075		CCDC144NL	0.474578		HIST1H1D	-0.189149
			XIST	1.00504		COL12A1	-0.175012		AC068722.1	-0.243559		DDX5	0.21984		AC009081.1	0.330297		NR2F1-AS1	-0.293741		SDK1	-0.209559		CASC9	0.316072		AC104827.1	0.311001		MT-ND1	-0.220633		DOCK4	0.478729		TMTC4	-0.189072
						RPL38	-0.174335		DHX9	-0.243442		AC012358.3	0.22388		CACNA2D3	0.330313		TRPS1	-0.293296		PDE4DIP	-0.208795		AC012409.2	0.320452		AL023755.1	0.312874		TMCO4	-0.219291		TOX3	0.488759		MARCKSL1	-0.188443
						ZSWIM6	-0.17409		FYN	-0.241723		HIF1A-AS3	0.225589		MT1H	0.331902		RPL18A	-0.292377		SFMBT2	-0.208747		CASC19	0.321474		LINC01980	0.31519		GNAI1	-0.219113		AC004594.1	0.491884		GFOD2	-0.18786
						CASK	-0.174019		SREBF2	-0.241704		AC025887.2	0.22787		TBC1D5	0.335251		ABCC1	-0.29193		RPL37	-0.207979		AP001011.1	0.325662		AC107021.1	0.315821		PGM5	-0.218471		CADPS2	0.495522		MAML1	-0.186507
						DSE	-0.173377		GLYATL2	-0.24152		AP000787.1	0.230889		LINC01287	0.339186		SREBF2	-0.291483		FRMD3	-0.207346		LINC00534	0.327971		STARD4-AS1	0.316335		SMC1A	-0.218448		ANKS1A	0.497732		PTGFRN	-0.186421
						KANK4	-0.173117		RTN3	-0.241134		STPG2	0.232888		LINC01725	0.34119		DMD	-0.289023		IGSF9B	-0.206958		LUCAT1	0.328375		LINC02254	0.321619		PDK3	-0.215443		DLEU2	0.505349		COL26A1	-0.186378
						FOXP1	-0.172598		RPL36A	-0.241068		FGF12	0.23368		AC113167.1	0.346421		CLIC4	-0.288974		SESN3	-0.204997		MYCBP2-AS1	0.331923		AP001011.1	0.324678		EIF2S3	-0.214088		AC091151.5	0.507676		ATF4	-0.186136
						CAPZB	-0.172438		GNA12	-0.240859		TNFAIP8L3	0.235477		COBLL1	0.34739		AC006001.2	-0.28874		RPL34	-0.204796		AL024497.1	0.334318		SLC35F4	0.324795		MORF4L2	-0.212649		AL008633.1	0.534905		MAPK4	-0.185344
						SMYD3	-0.172121		SEMA3F	-0.240516		LINC00648	0.235781		LINC02456	0.350033		EEF1A1	-0.286783		CAPZB	-0.203969		SHANK2	0.337048		RBBP8	0.326089		SHPK	-0.210696		UNC5D	0.548795		PTMS	-0.184935
						PDE10A	-0.171885		ATP11A	-0.239996		AC008771.1	0.239426		AL592043.1	0.351479		SSBP3	-0.286774		SNTG2	-0.203001		AC006355.2	0.343514		SLCO1A2	0.326769		CASTOR2	-0.204721		DNM3	0.628138		SEC61B	-0.183142
						ASXL3	-0.17164		NOTCH1	-0.239002		AL807761.4	0.242567		TNFAIP8L3	0.352594		MT-ND4	-0.28546		ENO1	-0.202816		AC107072.2	0.346616		KCNMB2	0.332943		DANT2	-0.200497		AL355612.1	0.631043		BSG	-0.183131
						VCAN	-0.170655		RABL6	-0.23846		AC022140.1	0.242672		LRP2	0.354898		BSG	-0.284642		RPS27	-0.202395		LINC02228	0.347438		MT1X	0.334541		WFDC2	-0.198372		PAX8-AS1	0.635198		MT-ND5	-0.182066
						ST6GALNAC3	-0.16979		MT-ND4	-0.237066		AC113167.1	0.244734		LRMDA	0.359567		EVL	-0.284607		RPL35A	-0.201783		SATB2	0.347929		BBOX1-AS1	0.33505		NHS	-0.196293		AC114930.1	0.642001		APP	-0.180818
						EFNB2	-0.169039		MEX3A	-0.235933		MAGI1-AS1	0.246937		AC097654.1	0.359589		RPLP1	-0.284095		RPL30	-0.1999		AC011632.1	0.349094		AP003086.1	0.338096		HMGA1	-0.187846		PWRN1	0.661812		ZBTB7A	-0.180216
						TUBB	-0.167893		PUS7	-0.235845		VCAN-AS1	0.247137		AC022140.1	0.364519		SEPTIN11	-0.283751		RPL38	-0.199894		AL136962.1	0.349869		LRP2	0.338717		GJC1	-0.181776		UNC13C	0.671226		SMC1A	-0.177546
						SCD	-0.167683		KDM4B	-0.235662		DNM3	0.24787		NRP2	0.365133		HIST1H3D	-0.283432		AGAP1	-0.199707		AC099499.1	0.350057		RORA-AS1	0.339707		DCDC2	-0.180206		PURPL	0.678271		TEAD2	-0.17495
						CHN1	-0.167643		JADE3	-0.235622		AC011029.1	0.249768		AC114971.1	0.367347		LRP5	-0.283318		RPS9	-0.198131		LINC01980	0.350315		LINC00578	0.340292		APBA2	-0.178938		SLC14A2	0.717009		SBK1	-0.174846
						LRP12	-0.165218		LARGE1	-0.235058		LINC00470	0.251954		GABRG2	0.367505		AGO2	-0.28317		CTDSPL	-0.19809		AC114316.1	0.350925		AC012459.1	0.341575		STK26	-0.178572		ESRRG	0.804703		PRKX	-0.172298
						RPL27	-0.163908		ACACA	-0.235018		LINC01980	0.252165		ARHGAP29	0.367828		PNPLA3	-0.282364		SHROOM2	-0.197196		AC079052.1	0.352666		PKHD1	0.342422		KRT8	-0.177881		C5orf17	0.890169		PCBP1	-0.171986
						SNX25	-0.162276		TRIM71	-0.234268		AL157938.2	0.253537		AC012501.2	0.372828		ACTB	-0.281453		OLA1	-0.197024		FSIP2-AS1	0.353197		AC022031.2	0.343158		WWC1	-0.174939		XIST	1.13899		FADS2	-0.17134
						STK39	-0.161962		FOXP1	-0.233472		MEIS2	0.255355		LINC01980	0.373308		IGF1R	-0.281392		EFNB2	-0.196959		LINC01090	0.354553		PDE5A	0.349468		TRIO	-0.172433					H2AFZ	-0.167176
						CYTH3	-0.161851		ACTB	-0.232631		AC106845.1	0.256223		ANK2	0.377746		TMSB4X	-0.281169		HDAC4	-0.195571		SATB1-AS1	0.356497		EFCAB13	0.351458		TMEM47	-0.170712					ZNF670	-0.167001
						KHDRBS1	-0.161413		GCNT2	-0.231855		NPSR1-AS1	0.256649		AC026341.1	0.380956		GNB1	-0.281142		RPS3A	-0.195556		AL109930.1	0.358201		PRSS23	0.352101		HOXD4	-0.167					STK26	-0.166679
						TJP1	-0.161083		AP001347.1	-0.231627		NEBL	0.256829		PRICKLE2	0.383558		HIST1H1D	-0.280814		RPL6	-0.195468		OTX2-AS1	0.361962		TSHZ2	0.353576		MACF1	-0.166651					NDUFS5	-0.165964
						WASF3	-0.160616		ESYT2	-0.231174		AC106799.2	0.258227		CFTR	0.385113		TTYH3	-0.277169		ATP11A	-0.195266		AL008633.1	0.362247		PAX8-AS1	0.353987		ARF3	-0.156492					FOXP4	-0.165909
						MAP4K4	-0.15966		AGO2	-0.230226		GNGT1	0.259061		AL023755.1	0.387466		MAP2K1	-0.276904		SPARC	-0.194477		AC006206.2	0.366052		LINC02694	0.354828		AKAP13	-0.153646					SLC16A2	-0.165577
						MAP1B	-0.159247		ARF1	-0.230206		HPSE2	0.260303		AC006305.1	0.387521		BCAT1	-0.276642		FBXL7	-0.193431		CHRM3	0.370842		AC068587.4	0.356177		DENND3	-0.150203					VANGL2	-0.161588
						CEP170	-0.158992		KIAA1549	-0.229681		OTX2-AS1	0.260662		FIRRE	0.388435		RPS26	-0.276259		HIST1H1E	-0.192437		GOLGA8B	0.375205		ESR2	0.356585		SLC2A1	-0.149588					DBF4	-0.161567
						NDST3	-0.158049		GOLM1	-0.227402		AC012409.2	0.260782		LINC01967	0.3897		DHX9	-0.275455		RPL35	-0.19226		LINC02211	0.375862		LINC00960	0.358941		KIAA1217	0.140712					BCORL1	-0.161244
						FRZB	-0.157033		EFNB2	-0.227112		HELLPAR	0.261495		IGF1	0.390018		MT-CYB	-0.275253		MAFB	-0.191818		AC109361.2	0.375884		DLEU1	0.359246		TBC1D5	0.147473					MFGE8	-0.161051
						SOS1	-0.155783		SMYD3	-0.225198		GULP1	0.262049		FSTL4	0.390626		HMGXB4	-0.275146		MT-ND1	-0.191681		AC113167.1	0.37668		CRMP1	0.360154		SNX29	0.149316					TBC1D5	0.161363
						ZFHX3	-0.155277		UBAC2	-0.22233		PCAT1	0.263095		CASC9	0.390811		RPS8	-0.273287		RPL13A	-0.191474		GRIK1	0.378822		AC099520.1	0.360867		PLCB1	0.153843					LINC00472	0.161779
						KMT5B	-0.155072		YY1	-0.221911		NBAT1	0.263593		AC099788.1	0.395333		MPZL1	-0.272429		HIST1H1C	-0.191465		LINC01362	0.379133		AGBL4	0.361389		TRIM2	0.184047					PTPN13	0.176225
						CAMSAP1	-0.154764		CTBP2	-0.221773		AC011632.1	0.266359		AL035427.1	0.396478		RPL38	-0.271182		CBLB	-0.191191		LINC01515	0.381861		PURPL	0.36566		HNRNPA2B1	0.18489					ROBO2	0.177894
						TUBA1B	-0.154582		FAM53B	-0.221684		TTC19	0.266386		AC011029.1	0.401779		GREB1	-0.271017		RPS15A	-0.190493		FGF12	0.384421		AC053513.1	0.3664		DDX17	0.191029					REV3L	0.195459
						SPPL3	-0.153998		RPS26	-0.22157		IL7	0.266757		MCHR2-AS1	0.402192		CREBBP	-0.270979		AC108519.1	-0.190488		PKIB	0.385946		CASC19	0.367135		DDX5	0.191828					VPS13C	0.203855
						TET2	-0.152428		HIST1H1E	-0.219888		SEMA6A-AS1	0.266944		LINC02506	0.402344		WASF3	-0.268516		TRIO	-0.190238		LINC01414	0.404654		AC005208.1	0.368414		WSB1	0.207098					AC003681.1	0.214207
						PLCG2	-0.152309		NT5C3A	-0.219598		SLIT3	0.270395		AC104827.1	0.405697		FADS2	-0.264579		CWC22	-0.188486		AC013652.1	0.410583		AC006206.2	0.368625		MACROD2	0.207383					AC211433.1	0.215534
						YAF2	-0.150849		IRS2	-0.219458		PALLD	0.274207		PKIB	0.406362		CWC22	-0.2645		RPL22	-0.18848		AC020611.2	0.413986		KCNMB2-AS1	0.369229		ZNF69	0.210001					AFF1	0.223009
						RNF165	-0.150185		KHDRBS3	-0.21881		MT1X	0.274797		MT1G	0.407051		GMCL1	-0.264039		RPL10A	-0.188447		LINC01748	0.415447		AC114930.1	0.373751		ABO	0.215152					AP001011.1	0.227999
						FAM222B	-0.149802		C1orf159	-0.217786		AL008633.1	0.27505		AL136962.1	0.408047		HIST1H1E	-0.263858		H3F3A	-0.187712		PDE3A	0.425339		MIR4713HG	0.374116		AC127526.1	0.217909					AL157392.3	0.228526
						TPM4	-0.14969		DOCK9	-0.217212		AL590006.1	0.275229		LINC02055	0.412651		RPS23	-0.263456		CCN2	-0.187395		AL583808.1	0.427808		AC009081.2	0.376564		FANCC	0.220213					ZKSCAN7-AS1	0.231769
						SDK2	-0.149259		FOXN2	-0.21663		AC079052.1	0.277764		RERG	0.416933		INTS7	-0.261357		CASK	-0.186893		AC090015.1	0.440924		AC090337.2	0.378704		NFE2L3	0.221465					HOXA-AS2	0.232046
						PREP	-0.147916		UHRF2	-0.215787		LINC01456	0.278885		AC060809.1	0.417085		UTRN	-0.259978		RPL17	-0.186498		SPAG17	0.441712		IGSF1	0.380727		CRLF3	0.22514					ZNF433-AS1	0.233937
						PXDN	-0.147104		BSG	-0.215748		BBOX1	0.279813		CCDC144NL	0.418066		POU3F3	-0.257479		FRS2	-0.185608		TNC	0.444288		AC106799.2	0.383413		LANCL1-AS1	0.230902					MAMDC2	0.242865
						HIST1H1C	-0.146731		ELK4	-0.215535		AC211433.1	0.281005		AC114316.1	0.421002		CTNNBIP1	-0.257077		DNAJC15	-0.185181		AC006305.1	0.445571		TMLHE-AS1	0.385151		MYEF2	0.231114					COBL	0.245812
						ANKRD11	-0.146647		RMND5A	-0.214692		LINGO2	0.282078		AC009271.1	0.421541		TMEM252-DT	-0.256817		RPS11	-0.185153		AC011029.1	0.446377		AC013652.1	0.385793		AC009554.1	0.233223					TTC19	0.247845
						AMOTL1	-0.146308		ZNF248	-0.21359		AC060834.2	0.283208		AC009081.2	0.42534		HIST1H1C	-0.256703		TSC22D3	-0.184797		RGN	0.446621		LINC01414	0.385801		ZNF280D	0.23465					LINC02334	0.248922
						GALNT2	-0.146083		PKM	-0.211504		AC099788.1	0.283542		ATRNL1	0.429652		MEX3A	-0.255949		KIAA1958	-0.18379		AC012501.2	0.450278		AC079160.1	0.38895		AC068282.1	0.235404					CCDC198	0.25077
						COP1	-0.14568		SOX13	-0.210253		SLCO1A2	0.283577		TTN	0.429955		LDLRAD3	-0.252143		GBE1	-0.183635		LINC01416	0.45524		FSIP2-AS1	0.404233		DNM3	0.239195					AC117834.1	0.250886
						FRMD4A	-0.14397		FZD3	-0.206424		RBBP8	0.284467		PALLD	0.430072		KDM4B	-0.252063		RPL10	-0.182813		LINC00923	0.459824		AL157938.2	0.408024		SHOC1	0.242795					AC093879.1	0.252174
						DHX9	-0.142223		DIDO1	-0.206273		C2orf88	0.284525		AC012409.2	0.43097		ZNF124	-0.251625		ARHGAP6	-0.182629		MIR2052HG	0.4628		AC012409.2	0.408034		SHANK2-AS1	0.243924					SLC44A5	0.253012
						LARGE1	-0.140911		EIF4EBP2	-0.205352		AKAP12	0.291441		CHRM2	0.430985		CRIM1	-0.251095		FGFR1	-0.182453		DEUP1	0.465191		STPG2	0.41528		AC107021.1	0.244844					AC053513.1	0.255022
						SERPINH1	-0.14069		BCL7A	-0.204494		AC012501.2	0.291899		WBP2NL	0.438051		PLCG2	-0.249164		ORC4	-0.182186		NPNT	0.46913		CD200	0.415316		CALCB	0.248467					ZBTB20-AS5	0.255841
						OLA1	-0.139836		RPL38	-0.20384		AC016042.1	0.294654		AL109930.1	0.444155		PRRC2B	-0.248811		HS2ST1	-0.181939		SLCO1A2	0.474274		AC002429.2	0.416161		AC008014.1	0.249112					AC068282.1	0.256751
						ENO1	-0.139135		SIX1	-0.201554		AL157778.1	0.297353		UPRT	0.449342		ZNF670	-0.246787		RPLP0	-0.181721		AC110809.1	0.485954		Z93403.1	0.420966		CPEB4	0.250709					MT2A	0.257065
						RRAS2	-0.137515		LCOR	-0.201448		RBMS3-AS3	0.299049		MACROD2	0.451282		LDLR	-0.243945		RPS6	-0.181501		KCNMB2-AS1	0.488405		AL583808.1	0.430885		HOXD10	0.251772					AL356599.1	0.257083
						TCF7L1	-0.137433		TRIM33	-0.200008		TSBP1	0.299593		SLC1A3	0.451716		FZD3	-0.243831		RPS14	-0.181459		MIR503HG	0.490984		AC110809.1	0.430958		LINC00960	0.252726					AC002429.2	0.259312
						ATF7IP	-0.137157		GNB1	-0.198526		PCDH9-AS2	0.300139		LINC02328	0.45311		SPRY4-AS1	-0.243674		PRUNE2	-0.180705		PURPL	0.49439		LINC01416	0.436459		ANKUB1	0.254407					RAB11A	0.26066
						ENAH	-0.136628		CWC22	-0.198258		CASC9	0.301474		FGF12	0.457612		KHDRBS1	-0.24276		ZMIZ1	-0.179772		C5orf17	0.494513		PKIB	0.441165		AC098829.1	0.255447					SHANK2-AS1	0.262454
						ANP32A	-0.135474		DACH1	-0.197303		AC006305.1	0.310895		LINC02211	0.459354		TPI1	-0.240221		VIM	-0.179748		AC010260.1	0.497711		AC011632.1	0.44183		AL356599.1	0.255736					TTN	0.26256
						HIST1H1E	-0.135419		GNAI2	-0.197179		LINC02254	0.311718		MOXD1	0.464944		CLIC1	-0.235758		RPL18A	-0.179685		MT1H	0.505669		AC012501.2	0.442253		MT1H	0.262676					AC074032.1	0.263461
						SMYD2	-0.134499		EFNB1	-0.193359		Z93403.1	0.314454		GULP1	0.466949		ARL4C	-0.23501		RPL21	-0.179439		LINC02694	0.523756		AL445255.1	0.444897		TTC19	0.263763					EFCAB13	0.263816
						LCOR	-0.133283		PKP4	-0.191904		CREB5	0.31756		MIR100HG	0.467495		SLC2A1	-0.229462		RPS15	-0.17881		TSHZ2	0.534091		CYP19A1	0.448047		CDH9	0.265576					DDX5	0.265721
						PRRC2B	-0.132851		AGAP1	-0.1803		FSIP2-AS1	0.319035		KCNMB2	0.468621		FDPS	-0.227092		C4orf47	-0.178754		KCNMB2	0.535945		EYS	0.462486		AC008937.2	0.265703					TENM3-AS1	0.267752
						PCDH18	-0.132681		ANKRD11	-0.17913		TARID	0.320202		AC022031.2	0.470041		SMYD3	-0.226797		LRRC7	-0.176842		SEMA5A	0.536442		DLEU7	0.46323		AC010976.1	0.267051					AP000787.1	0.268156
						WDR26	-0.132614		KNOP1	-0.174483		AL353784.1	0.321123		BBOX1	0.475804		FGFR4	-0.223702		RPL9	-0.17682		IL1RAPL2	0.539157		AC090015.1	0.463283		AC023590.1	0.270966					SNX29	0.270915
						NHLRC2	-0.132001		PRRT2	-0.173989		AC110760.1	0.321851		AC006206.2	0.476075		ARHGAP19	-0.220825		RPS28	-0.17636		EYA4	0.547035		WDR72	0.467207		LINC00174	0.272999					AC009554.1	0.271935
						CREBBP	-0.131591		FASN	-0.168666		RBMS3-AS2	0.324354		EBF2	0.479968		LMNB1	-0.218441		SMYD3	-0.1761		PLCB1	0.547719		LHFPL3	0.474208		AC119868.2	0.27346					LINC00960	0.272466
						CUL3	-0.130337		HPCAL1	-0.167495		PRICKLE2	0.324804		HELLPAR	0.482529		SOX11	-0.218268		LRRFIP1	-0.175997		MT1G	0.552946		AL138701.2	0.477798		EPHA4	0.273536					TMLHE-AS1	0.280181
						ADNP	-0.130229		TONSL	-0.164115		LINC01967	0.326838		LINC01362	0.48266		SMC4	-0.218071		GHR	-0.175818		AC011287.1	0.570725		AC011287.1	0.482958		USP3-AS1	0.275727					SYNE2	0.280303
						GMEB1	-0.127811		PDIK1L	-0.158472		LINC02694	0.32805		LINC02694	0.489593		TRIO	-0.217691		PSD3	-0.175075		AC060809.1	0.585055		KCNH7	0.489609		AC002429.2	0.277131					AC104827.1	0.286512
						PTGFRN	-0.127468		RERE	-0.122852		LRP1B	0.329178		AC106799.2	0.490145		CAMK2N1	-0.215306		PTK7	-0.174457		SLC9A9	0.614029		MT1G	0.490628		GCGR	0.278918					AC023590.1	0.287573
						MARCH6	-0.126905		MALAT1	0.107655		ANGPTL1	0.329452		AC069277.1	0.498276		PGD	-0.215216		SEMA3B	-0.174329		AC116049.2	0.654034		AC060809.1	0.493007		SLC30A8	0.282648					AC015923.1	0.290204
						SLC12A2	-0.125781		AC010976.1	0.187372		TTN	0.329497		CYP19A1	0.500328		PEG10	-0.213535		SEMA3C	-0.173649		AL162388.2	0.669083		AL355612.1	0.495396		CCDC144NL-AS1	0.283169					AC107021.1	0.291583
						PKM	-0.125502		AC027243.3	0.197841		AC008056.1	0.331676		AL008633.1	0.502439		FADS1	-0.20894		NR2F1-AS1	-0.172831		LINGO2	0.669612		SEMA6A-AS1	0.502158		AC078881.1	0.285431					STARD4-AS1	0.291605
						EXT1	-0.123373		DDX5	0.207177		AC013652.1	0.3326		SLC30A8	0.503686		ZNF519	-0.208713		RPL7	-0.170991		AC079160.1	0.670718		AC116049.2	0.509612		ZNF433-AS1	0.29773					HOXB-AS3	0.292737
						USP36	-0.121948		AL589843.1	0.208437		LINC00923	0.333205		AC011632.1	0.505254		RAB40C	-0.207467		COL27A1	-0.170731		AC112206.2	0.67852		MT1H	0.51421		PAX8-AS1	0.299001					CDH9	0.292766
						GNAQ	-0.119724		AL513318.2	0.212632		AC090015.1	0.339625		LINC01090	0.507148		FAM149A	-0.207117		LINC02649	-0.170578		AL513166.1	0.691128		LINC01748	0.514997		SEMA6A-AS1	0.309345					LINC00174	0.295242
						AC092683.1	-0.118758		AC074033.1	0.212711		NLGN1	0.346404		THSD7A	0.512603		TKT	-0.204042		RPL23	-0.170353		STPG2-AS1	0.694552		AC112206.2	0.521563		CACNA2D3	0.311434					AC002463.1	0.298666
						ARIH1	-0.118692		LINC02211	0.222121		AC006206.2	0.347768		AC099520.1	0.514425		RNF165	-0.196857		KDM4B	-0.169761		TEX41	0.707228		C5orf17	0.523103		AC053513.1	0.311972					PDE5A	0.30532
						FXN	-0.116793		AL356599.1	0.225967		AC110809.1	0.351587		AL445255.1	0.52009		GRK2	-0.192231		UBC	-0.169358		XIST	0.929395		LINC01362	0.529155		GPC5-AS2	0.317042					AC060809.1	0.309097
						AGAP1	-0.116649		TBC1D5	0.226062		KCNQ5	0.356237		LINC01697	0.524536		RFWD3	-0.188762		NR2F1	-0.168804					GNGT1	0.559439		TMLHE-AS1	0.320634					MTSS1	0.315753
						PRR12	-0.116384		TNS3	0.233932		AL513166.1	0.357357		DLG2	0.527939		ZNF730	-0.185937		PDGFC	-0.168634					AL591501.1	0.565995		BCL2L14	0.321211					ANKUB1	0.3184
						PLEKHO1	-0.115864		MT1X	0.234719		CYP19A1	0.360412		AP001825.1	0.530674		CUX1	-0.185726		ITGA9-AS1	-0.167628					IL1RAPL2	0.583145		SHISA9	0.322509					SCTR	0.319016
						BAHCC1	-0.115415		STARD4-AS1	0.235084		GNG12-AS1	0.36648		MIR4713HG	0.53957		ANKRD11	-0.18072		PRKN	-0.167346					LINC00923	0.592265		GRM8	0.324437					AC119868.2	0.319435
						SFPQ	-0.113124		SERP2	0.235431		LINC02511	0.368089		AL138701.2	0.539615		EPHA2	-0.180666		ANKRD11	-0.167192					MIR2052HG	0.597882		AC027698.1	0.327067					LINC00923	0.319497
						MARCKSL1	-0.110776		AC022140.1	0.2441		MT2A	0.374402		AC112206.2	0.540798		MIR17HG	-0.172566		RPL11	-0.166962					AL513166.1	0.602671		HOXB-AS3	0.33753					EDIL3	0.32104
						TMEM123	-0.101443		MT1E	0.24548		AL583808.1	0.375415		EYA4	0.542472		MALAT1	0.155419		PDIA3	-0.166431					AL136234.1	0.638534		AL139317.5	0.339954					RORA-AS1	0.326378
						FRMD4B	0.133206		HMGA2-AS1	0.24677		FLRT2	0.378696		EDIL3	0.543363		FREM1	0.167763		RPL36A	-0.1663					STPG2-AS1	0.69233		CFAP221	0.342387					FN1	0.326472
						MTSS1	0.133334		AC092535.4	0.247331		KCNMB2-AS1	0.378961		SLCO1A2	0.545942		EPB41L5	0.173936		MT-CO2	-0.165932					TEX41	0.889911		LINC01515	0.348741					TEX41	0.327971
						KCNIP4	0.135108		UPRT	0.247596		BCL2L14	0.379858		FSIP2-AS1	0.552331		ARHGAP29	0.238626		TSPAN5	-0.165551					XIST	0.898332		SCTR	0.349935					AC008937.2	0.330277
						SGCE	0.138253		SATB1-AS1	0.25052		AL355612.1	0.382057		LINC01456	0.556494		DDX5	0.239451		DHX9	-0.165142								AC004594.1	0.35423					AC093535.1	0.33048
						FGD4	0.141367		AC005237.1	0.250713		TBC1D5	0.386127		AC090015.1	0.568322		ITM2B	0.254813		STT3B	-0.164593								CCDC144NL	0.35462					LINC01781	0.33998
						AC006059.1	0.141775		OMD	0.251257		ZFPM2	0.388526		PURPL	0.570581		LINC02315	0.257768		KHDRBS1	-0.164116								LHFPL3	0.359835					SEMA6A-AS1	0.341219
						COL9A2	0.14304		DLC1	0.251777		AL109930.1	0.394306		STS	0.571495		DDX17	0.258489		LIMK2	-0.163651								SULT1C3	0.362132					TSIX	0.344668
						EYS	0.14538		CCDC144NL	0.256308		AC015923.1	0.405962		C5orf17	0.572658		AL512283.2	0.262314		IGFBP2	-0.163035								PWRN1	0.370193					AC012409.2	0.347393
						KCNH8	0.145982		AL135784.1	0.259112		MIR2052HG	0.410491		STPG2	0.58734		GPHN	0.265661		SNX25	-0.162244								GOLGA8B	0.37464					CCDC144NL	0.350703
						ARHGAP29	0.147603		TMEM117	0.263373		ZFPM2-AS1	0.438623		AGBL4	0.592213		RABGAP1L	0.273537		SPRED1	-0.161954								PRSS23	0.375485					BCL2L14	0.35867
						PDE5A	0.14922		MYCBP2-AS1	0.263436		AC116049.2	0.445418		IGSF1	0.594808		GMDS-DT	0.275849		CGNL1	-0.161603								GPC5	0.389646					CRMP1	0.363957
						CASC15	0.149407		AC006059.1	0.263734		PKIB	0.455646		MARCH1	0.605612		OSBPL10	0.281745		RPS17	-0.161501								AC012409.2	0.396913					MT1H	0.369092
						AC002429.2	0.149533		PLCB1	0.264999		AC060809.1	0.46493		AC110809.1	0.607106		MAP3K12	0.28199		RALGAPA2	-0.160862								SLC12A1	0.397414					AC011287.1	0.371952
						AC034195.1	0.149831		AC106845.1	0.265543		LINC01416	0.49442		AL591501.1	0.607947		GABRG2	0.283084		ST5	-0.160563								TSIX	0.419354					DNM3	0.380851
						AL354733.3	0.149851		FILIP1L	0.26587		AC112206.2	0.498143		AC011287.1	0.611493		PTPRQ	0.283882		MT-ATP6	-0.159531								AC110296.1	0.42739					GRIK2	0.383396
						GALNT13	0.150206		EFCAB13	0.266116		IGSF1	0.502548		NKAIN2	0.614103		HELLPAR	0.288862		TPT1	-0.158706								AL157938.2	0.430341					LINC01362	0.38409
						MYCBP2-AS1	0.150477		AP001172.1	0.266264		STPG2-AS1	0.508583		XIST	0.627734		CPEB4	0.289003		RPL23A	-0.158479								AC005208.1	0.448636					ESRRG	0.390644
						PATJ	0.151133		TENM1	0.266373		AC079160.1	0.51747		LINC01416	0.648417		STON2	0.289421		OBSCN	-0.157371								MT1G	0.451464					AC112206.2	0.395766
						HOXD3	0.151173		AC083870.1	0.2665		SLC8A1-AS1	0.533849		DLEU7	0.650547		TTC19	0.289706		CREBBP	-0.157306								EYS	0.465756					FSIP2-AS1	0.398979
						FAM160A1	0.151235		AL512283.2	0.268624		IL1RAPL2	0.549036		LINC01414	0.668546		PRSS51	0.289845		BNIP3	-0.15721								AC138305.1	0.46769					AC005208.1	0.403635
						HOXD11	0.15156		COL21A1	0.269432		AC004160.1	0.575102		MECOM	0.670168		LINC01707	0.29122		ZNF248	-0.157068								UNC13C	0.47828					ESR2	0.408355
						NR6A1	0.151926		CHRM3	0.270649		MT1H	0.656103		AC009264.1	0.6717		PDE6B	0.291315		RPL27	-0.155699								AC114930.1	0.559606					STPG2-AS1	0.414774
						GREB1L	0.153543		AC060834.2	0.270786		MT1G	0.671817		KCNMB2-AS1	0.67237		SLC38A4	0.291994		COL4A2	-0.155684								PURPL	0.652329					AL136234.1	0.415657
						PHACTR1	0.153807		LINC02456	0.271444		AC011287.1	0.6782		LINC01748	0.679921		KLHL28	0.299437		EFNB1	-0.155165								AL355612.1	0.704641					IL1RAPL2	0.420597
						PLCB1	0.154011		PURPL	0.272194		XIST	0.687758		AC013652.1	0.703183		IGF1	0.300233		RRAS2	-0.155073								C5orf17	0.923098					PURPL	0.424288
						AC008771.1	0.154859		PCAT1	0.272718		TEX41	0.80182		MIR2052HG	0.710609		TDRG1	0.300526		GRK5	-0.154967								XIST	1.56896					AL157938.2	0.426738
						CCDC144NL-AS1	0.155871		AP000787.1	0.27415					AL513166.1	0.739995		SERP2	0.303575		CHD7	-0.15349														EYS	0.427129
						SLCO6A1	0.157435		MT2A	0.277624					AL583808.1	0.748473		MAP3K7CL	0.304585		RPL24	-0.153394														PAX8-AS1	0.452043
						EYA4	0.157836		AL390800.1	0.27788					IL1RAPL2	0.779373		RORA-AS1	0.304645		CLIC4	-0.153333														MT1G	0.4563
						LINC01266	0.158807		NR3C2	0.278565					LINC02511	0.789749		AC113167.1	0.305787		MT-ND2	-0.15306														UNC13C	0.458949
						ECHDC2	0.160877		COL5A2	0.280929					Z93403.1	0.805692		LINC00491	0.3066		CALR	-0.152325														AC090337.2	0.476257
						CCDC91	0.161318		AC104041.1	0.282203					STPG2-AS1	0.830409		SH3KBP1	0.309251		SSBP3	-0.151981														PRSS23	0.487023
						DDX5	0.161846		AL035427.1	0.282273					AC116049.2	0.849553		AL591043.2	0.309418		PTPRG	-0.151573														SLC12A1	0.497761
						IL7	0.162294		AL138701.2	0.28413					GNGT1	0.86767		GOLGA8B	0.310701		CUX1	-0.151534														AC114930.1	0.554778
						ARHGEF28	0.164576		AL023755.1	0.286682					LINC00923	0.929721		AC068234.2	0.311017		ITGA3	-0.151312														AL355612.1	0.6278
						SLC44A5	0.165464		CASC19	0.287451					AC079160.1	0.96389		AC055733.2	0.311407		GNB1	-0.151143														LHFPL3	0.646951
						CACNA2D1	0.1658		NFIB	0.288039					TEX41	1.18065		LINC00960	0.315776		CRIM1	-0.149046														C5orf17	0.806633
						AC068587.4	0.165987		LINC02328	0.289153								DLC1	0.318388		PRDM2	-0.147967														XIST	1.39787
						EPHA4	0.16655		AC093916.1	0.289535								ARRDC3	0.318545		RPS12	-0.147043
						STK33	0.166764		AC012501.2	0.289641								AC090578.1	0.320165		RPL3	-0.145102
						AC002463.1	0.166994		TSHZ2	0.291253								AL035427.1	0.321351		LCOR	-0.145039
						MARCH1	0.167057		AC011346.1	0.291341								AL365259.1	0.32237		LINC01619	-0.144595
						AC087286.2	0.168146		RNF212	0.29156								AC002429.2	0.322501		TET3	-0.144172
						CLMP	0.168479		CPNE4	0.293731								SPON2	0.323554		MT-ND4	-0.144122
						CCSER1	0.168555		MEIS2	0.295246								LINC01611	0.323828		RIPOR1	-0.144023
						KLHL13	0.169208		AGBL4	0.29602								S100Z	0.325494		PON2	-0.14387
						AC211433.1	0.171695		AL157938.2	0.297014								AC124254.2	0.325619		FNBP1	-0.143571
						AC007091.1	0.171949		AC004158.1	0.297781								RGN	0.325838		P3H2	-0.14355
						BNC2	0.171964		AC079052.1	0.298019								AZIN1-AS1	0.328393		SERF2	-0.143255
						CRLF3	0.172805		ECM2	0.298213								LRFN2	0.328787		UBE2G1	-0.141381
						ADAMTSL1	0.173634		AL157778.1	0.298927								TBC1D5	0.332062		ACSL3	-0.141377
						AC053513.1	0.173839		MPPED2	0.302129								AC005537.1	0.332471		BMPR2	-0.141372
						EFCAB13	0.175867		BCL2L14	0.302232								AC046158.1	0.334274		ZBTB7C	-0.141098
						TPRG1	0.175907		AC099788.1	0.303873								DOCK11	0.3345		CSDE1	-0.14077
						AC012404.1	0.176928		BBOX1-AS1	0.304895								AC211433.1	0.334528		CORO2B	-0.140337
						AC083870.1	0.177748		AC211433.1	0.307853								AL354733.3	0.335434		EXOC6B	-0.140309
						AC005237.1	0.178427		MIR99AHG	0.308966								SHOC1	0.339509		IMMP2L	-0.140277
						AC092535.4	0.178816		SEMA6A	0.310865								AC011346.1	0.340312		CAMK2A	-0.140256
						RUNX2	0.178834		AC053513.1	0.311298								AC022140.1	0.340587		KDM7A	-0.140088
						ITM2B	0.179907		AC009081.2	0.311771								LRIG2-DT	0.34082		AFAP1	-0.139952
						AC016042.1	0.182246		BMPR1B	0.312594								SPTLC3	0.341569		TXNIP	-0.139613
						AC015923.1	0.182381		DLEU1	0.313426								LRIG2	0.342801		RPS16	-0.139271
						AC060834.2	0.184297		LSAMP	0.314056								AL139317.5	0.343544		RPS4X	-0.139155
						DAB1	0.184315		PDE5A	0.314861								CCBE1	0.34369		EVI5	-0.139139
						FHIT	0.185507		AC099520.1	0.315563								TTN	0.343868		TMEM87A	-0.139044
						MIR503HG	0.18578		COBLL1	0.318393								WT1	0.344401		EGFR	-0.138448
						LINC02506	0.187961		SLC39A8	0.319279								MCHR2-AS1	0.346018		RPS3	-0.138084
						DLEU2	0.188592		HOXD10	0.319549								AC011092.2	0.347955		AMOT	-0.13802
						MOXD1	0.189833		KCNH8	0.320253								WT1-AS	0.349005		RNF130	-0.137489
						CHRM3	0.190011		PALLD	0.321522								DNM3	0.350788		CMSS1	-0.137241
						ARID5B	0.190339		TTN	0.321627								CPQ	0.35138		ITGAV	-0.13722
						AP000787.1	0.190888		PCDH9	0.32166								AL031293.1	0.351406		EPB41L2	-0.137097
						THSD7A	0.190914		SLCO1A2	0.321967								LINC02228	0.352321		RPS25	-0.136608
						SHANK2	0.190967		NOSTRIN	0.3237								LINC02254	0.352654		GPC6	-0.136575
						UPRT	0.191345		AC020611.2	0.323804								PALLD	0.354855		ABL2	-0.136285
						LINC01122	0.192249		FAT4	0.324693								DLEU1	0.355609		ARF1	-0.136214
						HMGA2-AS1	0.192662		LRFN5	0.326308								LINC02428	0.356635		DMD	-0.135915
						SEMA6A	0.194899		DNM3OS	0.327594								ENPEP	0.356956		MIB1	-0.135614
						AC106798.1	0.19504		LINC01980	0.329209								AL135784.1	0.357932		FNDC3B	-0.135198
						ESRRG	0.195136		LINC01967	0.330182								EFCAB13	0.359164		SKI	-0.134795
						TNS3	0.196488		ZFHX4	0.331602								USP3-AS1	0.360698		SREBF2	-0.133965
						GOLGA8B	0.196893		LINC01362	0.33331								NLRP1	0.363364		USP9X	-0.133657
						MFSD4B	0.197013		EBF2	0.335474								SULT1C2	0.364295		NAV1	-0.133558
						MPPED2	0.197659		SNED1	0.336183								GALNT17	0.364464		RALY	-0.133052
						FRY	0.198581		COL25A1	0.337038								AC026341.1	0.365832		UBE3C	-0.132873
						AL035427.1	0.198606		LINC01611	0.338405								SLCO6A1	0.366383		RPL14	-0.132355
						OSBPL10	0.199428		RUNX1T1	0.339049								AC024901.1	0.366573		PLAGL1	-0.132084
						TMLHE-AS1	0.201468		TNIK	0.341001								SLC6A13	0.367767		PARD6G	-0.131427
						PCDH9-AS2	0.20309		AC114316.1	0.341705								AC022031.2	0.368105		HSP90B1	-0.131395
						SNED1	0.204025		CACNA1C	0.345682								RAB11A	0.371031		CDH2	-0.131224
						AL390800.1	0.2041		AC006206.2	0.346045								LINC02542	0.371648		PHLPP1	-0.13031
						MACROD2	0.205468		COL11A1	0.347206								AC092944.1	0.372128		KLC1	-0.130122
						CBR4	0.206774		CARMIL1	0.348447								AC099499.1	0.373259		PTPRA	-0.130101
						LRP1B	0.207197		AP001011.1	0.349902								AL162388.2	0.374972		PDS5B	-0.129826
						LHFPL3	0.208643		FGFR2	0.35146								AC090337.2	0.37698		COP1	-0.129526
						RBM47	0.208726		MOXD1	0.356272								TMLHE-AS1	0.377455		APP	-0.128833
						AP001011.1	0.209297		EBF1	0.356544								AP001011.1	0.379292		MYL6	-0.128793
						C2orf88	0.20981		SLC1A3	0.357003								STS	0.381552		GNAS	-0.128663
						MT1X	0.210119		AC011029.1	0.360076								CRISPLD1	0.382128		DSP	-0.128104
						TARID	0.210704		AC022031.2	0.360952								POU6F2	0.38362		CPD	-0.128085
						UNC13C	0.211385		LINC01456	0.363674								CRLF3	0.383878		CEP350	-0.127965
						FOXP2	0.212009		CREB5	0.364086								AL008633.1	0.385458		MNAT1	-0.127451
						RBMS3-AS2	0.212432		LINC01122	0.368044								AC009230.1	0.386202		RPL41	-0.126257
						MIR100HG	0.212768		HDAC2-AS2	0.370535								AC012459.1	0.387506		FTH1	-0.125889
						GNG12-AS1	0.214493		SOX6	0.372307								LINC02328	0.387697		LGR4	-0.12551
						TTN	0.214785		ABCA5	0.374966								TMEFF2	0.390062		PPM1H	-0.125185
						STARD4-AS1	0.216297		SEMA6A-AS1	0.37504								AC093535.1	0.39092		FAU	-0.125126
						EDIL3	0.216356		DNM3	0.37509								GALNT13	0.39111		MEF2A	-0.125027
						COBLL1	0.216479		CASC9	0.381326								PDE5A	0.392774		CMIP	-0.124991
						TNFAIP8L3	0.21824		IGF1	0.381784								CRMP1	0.392797		RPL4	-0.124896
						LINGO2	0.2219		AFF2	0.384143								DIAPH2-AS1	0.39297		PDK1	-0.124544
						GLIS3	0.226101		AC016042.1	0.384971								LINC01695	0.39474		MT-CYB	-0.124522
						PAX8-AS1	0.226365		TSBP1	0.391864								LINC00578	0.394769		SMC1A	-0.124342
						MT2A	0.226527		AC090579.1	0.394642								AC006206.2	0.395454		ACBD3	-0.124246
						LRMDA	0.226764		AC110809.1	0.39561								TNFAIP8L3	0.395741		MYH9	-0.123953
						GRM7	0.226869		LINC02055	0.397986								GLS	0.396024		KMT5B	-0.123737
						PLPP3	0.227659		BBOX1	0.399656								TSHZ2	0.400003		ATXN10	-0.123442
						AC097654.1	0.227977		FSIP2-AS1	0.412964								AC012409.2	0.400906		NDRG1	-0.123186
						AC020611.2	0.228045		STPG2	0.415966								FRMD1	0.401301		SSBP2	-0.122638
						GULP1	0.230063		LINC01414	0.423004								FRY	0.401471		CRK	-0.122522
						LINC02428	0.231776		AC011632.1	0.425809								LYPD6B	0.401822		ARL15	-0.122397
						AC009271.1	0.232347		AC006305.1	0.427779								AC009081.2	0.401939		CAMSAP2	-0.122288
						NRXN3	0.234652		SPOCK3	0.429624								IL1R1	0.40228		ITM2C	-0.122283
						AC093916.1	0.235037		LINC02694	0.430009								SERINC5	0.402398		GOLGA8A	-0.121944
						STS	0.237662		LINC01090	0.431701								RNF212	0.402746		MLXIP	-0.121898
						TSBP1	0.239786		AC106799.2	0.434811								LINC02698	0.403399		ARIH1	-0.12138
						SLC1A3	0.241344		RBMS3-AS2	0.43555								LRMDA	0.404427		LGALS8	-0.121061
						ITGA8	0.241365		AC009264.1	0.436191								STARD4-AS1	0.405739		FBN2	-0.120894
						AC012501.2	0.24253		CCDC85A	0.439612								LINC01905	0.405983		ADNP	-0.120666
						MECOM	0.242883		IL1RAPL2	0.440435								AC099788.1	0.410341		SPSB1	-0.120598
						SLC8A1-AS1	0.243356		AC090015.1	0.444395								GK	0.414597		SHB	-0.120427
						SH3D19	0.244992		C5orf17	0.446198								LINC01980	0.415819		AXIN1	-0.120204
						AC104041.1	0.245067		TNFAIP8L3	0.447642								AC011632.1	0.41686		KDM6A	-0.120169
						TTC19	0.245952		IGSF1	0.447648								SFXN2	0.418097		KAT6B	-0.119868
						AC006305.1	0.249639		AC013652.1	0.449436								AC104041.1	0.418765		ATP5F1E	-0.119328
						LRBA	0.250337		THSD7A	0.4526								CD200	0.41972		P4HB	-0.119181
						LINC01980	0.251111		AC060809.1	0.45929								LINC01673	0.419965		PHC2	-0.118309
						MT1E	0.251789		Z93403.1	0.460616								NR3C2	0.421329		ARID3A	-0.118044
						AL157938.2	0.254826		PCDH9-AS2	0.46276								CASC19	0.423356		PARVA	-0.11779
						CPNE4	0.256399		GLRA2	0.465839								AC107021.1	0.425839		NRIP1	-0.117776
						CCDC144NL	0.257005		MIR100HG	0.467316								CHRM3	0.426641		PAPPA	-0.116853
						HELLPAR	0.257274		PDGFRA	0.468367								ZFPM2	0.427164		CD99	-0.116456
						LINC01362	0.259127		LINC01748	0.47197								TPRG1	0.428532		SPPL3	-0.115744
						LINC01967	0.261079		EYA4	0.478312								ABO	0.429035		INVS	-0.115439
						AC011346.1	0.262379		AC112206.2	0.48062								HKDC1	0.432088		SRGAP2C	-0.114838
						NKAIN2	0.264606		AL583808.1	0.482418								VEPH1	0.432986		UBA52	-0.114264
						AL353784.1	0.265249		MECOM	0.488326								AC079052.1	0.435786		LEMD3	-0.114145
						AGBL4	0.267463		MT1H	0.489449								CAV2	0.435806		EPHX1	-0.112875
						BBOX1	0.276556		SOX5	0.498159								SPAG17	0.437334		GPC3	-0.112873
						SOX5	0.283544		CYP19A1	0.503968								PAX8-AS1	0.437723		RPSA	-0.112185
						HOXD10	0.283641		KCNMB2	0.506904								CFTR	0.440855		NOTCH2	-0.111977
						BCL2L14	0.284505		AL355612.1	0.522								AC020611.2	0.441152		YIPF4	-0.110729
						DLEU1	0.29006		PRRX1	0.532894								OCA2	0.44349		TNPO1	-0.110569
						PRSS23	0.290592		EDIL3	0.536529								AL592043.1	0.449378		TUBB	-0.110559
						AL138701.2	0.291269		DLEU7	0.544934								AC104827.1	0.453963		PKM	-0.109788
						AC006206.2	0.291294		LRP1B	0.545913								BCL2L14	0.455588		HERC1	-0.109466
						LINC01414	0.294197		AL591501.1	0.546261								LINC02552	0.456758		NT5C3A	-0.107828
						DNM3	0.298029		MIR2052HG	0.547043								AC098829.1	0.457698		MT-ND5	-0.10779
						AC110809.1	0.298246		MIR4713HG	0.547054								LINC02211	0.463268		PSMF1	-0.106069
						FGFR2	0.298406		PKIB	0.551398								MAP3K5	0.466268		PDGFRB	-0.105896
						AC090579.1	0.299131		AL109930.1	0.551648								EYS	0.46788		KIAA0232	-0.105723
						TNIK	0.300371		AC011287.1	0.572982								CHRM2	0.470125		DLG1	-0.103076
						AC106799.2	0.302754		LINC01416	0.574446								AL023755.1	0.472262		PRRT2	-0.102667
						FSIP2	0.302812		AL513166.1	0.596587								LINC01967	0.476527		FAT1	-0.102667
						LINC01090	0.307375		GNGT1	0.599138								AC068282.1	0.476589		MACF1	-0.102366
						AC011029.1	0.309081		STPG2-AS1	0.611733								AC114316.1	0.477819		SH3D21	-0.102218
						AC079052.1	0.309643		NLGN1	0.617659								AL157938.2	0.484957		NUDT3	-0.10195
						KCNMB2	0.312475		KCNMB2-AS1	0.631011								XIST	0.490251		PFKFB3	-0.101086
						SLCO1A2	0.312546		AC116049.2	0.645517								LINGO2	0.506473		ARF3	-0.100225
						TBC1D5	0.316502		MT1G	0.659273								AC015923.1	0.51325		FZD3	-0.100208
						AC022031.2	0.31659		AC004160.1	0.680172								AC010260.1	0.516263		TARID	0.101956
						BBOX1-AS1	0.317932		AC079160.1	0.693171								AC106798.1	0.518056		SNRNP70	0.102573
						PURPL	0.318614		LINC00923	0.71298								BBOX1	0.520927		SPDYE3	0.103993
						IL1RAPL2	0.318893		XIST	0.744907								LINC01090	0.525835		ZNF552	0.104986
						AL109930.1	0.31928		LINC02511	0.892916								MIR503HG	0.532202		AL513318.2	0.106748
						CARMIL1	0.322554		TEX41	0.912816								EYA4	0.532796		MYH14	0.107243
						AL008633.1	0.32313											LINC02055	0.532872		SCML2	0.108413
						PCAT1	0.323413											AL355612.1	0.536449		AC091100.1	0.109337
						LINC02055	0.326891											CASC9	0.538446		LPCAT2	0.110605
						ERBB4	0.327394											SULT1C3	0.539962		KHDC1	0.110819
						LINC02694	0.331336											SLCO1A2	0.543925		AC009690.2	0.111023
						NR3C2	0.333337											AL136962.1	0.546084		SH3D19	0.111268
						AC011632.1	0.339294											AC015574.1	0.547361		RGL3	0.111591
						POU6F2	0.339965											MIR4713HG	0.550136		NRG1	0.111626
						AL591501.1	0.34021											SATB1-AS1	0.551138		STAT2	0.111951
						CASC9	0.351579											MT1H	0.558165		CTNND1	0.112332
						NLGN1	0.355378											FSIP2-AS1	0.56094		TMCO4	0.112806
						Z93403.1	0.356718											C5orf17	0.562206		HDAC6	0.114598
						AC009264.1	0.359329											PURPL	0.563969		ANGPTL1	0.115078
						AC060809.1	0.362432											RGS6	0.566247		IGF2BP2-AS1	0.116337
						CYP19A1	0.365612											AC106799.2	0.566677		LINC01197	0.116799
						LINC01748	0.367761											AL445255.1	0.574607		ATRNL1	0.116856
						LINC01456	0.369068											LINC01456	0.575749		ARRDC3-AS1	0.117605
						SEMA6A-AS1	0.370966											SGCD	0.582393		AC243964.3	0.117614
						AL157778.1	0.371354											DLEU7	0.588958		LRP2	0.118139
						PKIB	0.381514											MT1G	0.590949		RPA3	0.11867
						C5orf17	0.393768											AGBL4	0.591753		TTC14	0.118905
						AC090015.1	0.394252											CYP19A1	0.595349		MALAT1	0.119667
						LRRTM4	0.403837											AC005208.1	0.596176		CPNE8	0.119787
						IGSF1	0.415097											AC011029.1	0.599075		NMNAT3	0.119804
						STPG2	0.419934											AC009271.1	0.611114		AGMO	0.12024
						FSIP2-AS1	0.427248											LINC01362	0.619977		PTRH2	0.120322
						DLEU7	0.428262											LINC02694	0.620125		SAT1	0.120459
						AL583808.1	0.442669											BBOX1-AS1	0.626987		SOD2	0.121042
						LINC01416	0.443549											LINC01697	0.633133		AC025887.2	0.121393
						MIR2052HG	0.449767											AC099520.1	0.637433		AC012636.1	0.121459
						MIR4713HG	0.451757											NPHS1	0.642732		RGS9	0.12176
						AC004160.1	0.469798											AC011287.1	0.643329		DANT2	0.121834
						KCNMB2-AS1	0.480062											AL109930.1	0.648533		EFNA5	0.121992
						AL513166.1	0.485781											LINC01414	0.649801		PCSK5	0.122165
						GNGT1	0.522587											PKIB	0.653805		TRPC6	0.122306
						AC112206.2	0.525388											AL138701.2	0.669541		STK17A	0.122783
						MT1H	0.527309											AC090015.1	0.673593		RDH13	0.122866
						AC116049.2	0.529948											AC012501.2	0.674348		AC018462.1	0.122934
						STPG2-AS1	0.543943											AC079160.1	0.67602		SMARCA1	0.123135
						AC011287.1	0.547392											AC006305.1	0.683039		NRP2	0.123212
						AC013652.1	0.569483											AC060809.1	0.687117		SNX6	0.123501
						LINC02511	0.609698											IL1RAPL2	0.696188		CEMIP	0.123886
						AL355612.1	0.610054											KCNMB2	0.709989		RBMS3	0.124098
						AC079160.1	0.630417											IGSF1	0.711321		AC131571.1	0.124529
						LINC00923	0.642599											AP005230.1	0.712326		CD200	0.124882
						MT1G	0.657396											LINC01748	0.718694		ATF7IP2	0.125226
						XIST	0.666356											MIR2052HG	0.721519		CCDC196	0.125531
						TEX41	0.858457											FSTL4	0.757704		STAG3	0.125749
																		Z93403.1	0.764965		ITGA1	0.125865
																		STPG2	0.76523		AC023509.6	0.125972
																		AC110809.1	0.770286		LYRM2	0.126127
																		AC013652.1	0.770629		DLC1	0.126622
																		AL583808.1	0.77636		AC007098.1	0.12681
																		AC009264.1	0.783289		MIA2	0.126934
																		AC116049.2	0.805904		RASA1	0.127032
																		LINC00923	0.837665		PROCR	0.127112
																		GNGT1	0.838437		AC005480.1	0.127197
																		AL591501.1	0.872454		FMN1	0.127336
																		SLC9A9	0.897606		RCOR3	0.12741
																		LINC01416	0.906381		SETBP1	0.127989
																		KCNMB2-AS1	0.915877		SULF1	0.128069
																		AL513166.1	0.919062		AC096741.1	0.128122
																		TEX41	1.0483		IQCH-AS1	0.128175
																		AC112206.2	1.07275		SLC3A1	0.128768
																		STPG2-AS1	1.09279		TSTD3	0.130304
																					RANBP17	0.130376
																					MKRN2OS	0.130398
																					HNRNPA3	0.130502
																					THUMPD2	0.130658
																					CPEB2	0.131012
																					LINC00534	0.131151
																					AL024497.1	0.131329
																					RBP2	0.131692
																					LINC00624	0.131796
																					AMZ1	0.132008
																					TIA1	0.13214
																					GPAT3	0.132337
																					APIP	0.132446
																					RNF111	0.132771
																					AASDH	0.133192
																					FSHR	0.133212
																					ESR2	0.133373
																					PSMA3	0.133405
																					HMGA2-AS1	0.133534
																					SAP30L-AS1	0.133663
																					MFSD6	0.134374
																					NRDC	0.134424
																					KIAA1217	0.134829
																					UBOX5-AS1	0.134911
																					ACSS3	0.134946
																					LINC02820	0.135409
																					AC105101.2	0.135435
																					SBF2-AS1	0.136248
																					LINC00629	0.136368
																					TRIM17	0.136529
																					AC092944.1	0.137163
																					LNPK	0.137184
																					SGK1	0.137322
																					TNIK	0.137531
																					ZNF827	0.138317
																					CD302	0.138444
																					STAG2	0.138558
																					OPHN1	0.13865
																					DNAJC10	0.138657
																					MYRIP	0.13895
																					FLNB	0.139038
																					AL360091.3	0.139047
																					MT1X	0.139414
																					SON	0.139469
																					C2orf88	0.139593
																					MED12L	0.139789
																					AC007014.1	0.14014
																					PNN	0.140279
																					SLC16A4	0.140547
																					SORL1	0.141147
																					NCKAP5	0.141769
																					AC011405.1	0.142358
																					PRSS23	0.142892
																					CCZ1B	0.1435
																					FRMD4B	0.143723
																					KCNT2	0.143959
																					ATP13A3	0.144074
																					PNISR	0.144087
																					IL6R	0.144515
																					MBD6	0.144577
																					HNRNPA2B1	0.144803
																					AC073343.2	0.144809
																					CCDC26	0.14503
																					AC092535.4	0.145151
																					LINC02698	0.14529
																					FMO4	0.145304
																					CC2D2A	0.145604
																					CNTN4	0.145926
																					LINC00630	0.146217
																					C9orf147	0.146331
																					DLEU2	0.147058
																					KCNC3	0.147451
																					PDE9A	0.14787
																					LINC00960	0.147944
																					ABHD15-AS1	0.148538
																					ICA1L	0.148646
																					TAX1BP1	0.148792
																					UST	0.149009
																					KCNJ16	0.149385
																					SLIT3	0.149531
																					CDK6	0.149639
																					ARHGAP29	0.150403
																					TMLHE	0.150462
																					RORA-AS1	0.150637
																					PPP1R21	0.150797
																					GRIK2	0.150802
																					EDIL3	0.151035
																					ABCA4	0.151051
																					ADGRG2	0.151234
																					AC068888.1	0.151856
																					AC078881.1	0.152034
																					AL391839.1	0.152468
																					OMG	0.152569
																					RNF217-AS1	0.153319
																					AC026202.2	0.153779
																					AC074032.1	0.153899
																					ST6GAL1	0.15395
																					LHCGR	0.154794
																					MTMR7	0.155029
																					SLC44A5	0.155205
																					AC034195.1	0.155312
																					REV3L	0.155567
																					NPHS1	0.155632
																					SULT1C2	0.156163
																					GRIN2A	0.15632
																					CCDC18	0.156555
																					ZNF451-AS1	0.157088
																					MAGED1	0.157113
																					AC112196.1	0.157193
																					GRM7	0.157645
																					CAPS2	0.15785
																					AC083870.1	0.15849
																					JAZF1	0.158769
																					KCNIP4	0.159212
																					LINC01098	0.159336
																					AF127577.2	0.159688
																					ABCC5	0.159696
																					PDE4D	0.15977
																					NRP1	0.159967
																					GRID1	0.160004
																					AP003086.1	0.160063
																					GNE	0.160682
																					ZNF385D	0.161092
																					VEPH1	0.161226
																					AC087286.2	0.162379
																					ME1	0.162494
																					PHLDB2	0.162512
																					SPINK5	0.162585
																					AC090644.1	0.162715
																					BMPR1B	0.162853
																					AL359706.1	0.162881
																					LRFN5	0.163102
																					AP000787.1	0.163189
																					C1QTNF7	0.164211
																					PAX8	0.164213
																					LUC7L3	0.164232
																					MIR181A2HG	0.164371
																					AFF2	0.16471
																					RHBDL2	0.165265
																					MBOAT1	0.165355
																					PLA2R1	0.166716
																					AL157778.1	0.166942
																					FRY	0.167174
																					CRMP1	0.167908
																					ITM2B	0.167959
																					DALRD3	0.167996
																					AC097654.1	0.168641
																					CNTLN	0.168738
																					DPPA4	0.168822
																					ABCC3	0.168951
																					NEGR1	0.168983
																					AC073167.1	0.169343
																					AXDND1	0.169496
																					TAB3	0.170065
																					FBXL13	0.170301
																					MAMDC2	0.17039
																					CCDC144NL-AS1	0.170908
																					IL3RA	0.171287
																					NLRP1	0.171582
																					AC069277.1	0.171787
																					LINC01515	0.171893
																					EFHC1	0.172147
																					LRP2BP	0.172313
																					AL031768.2	0.172398
																					GPSM2	0.172642
																					MMP26	0.172647
																					AC017101.1	0.17284
																					TNS3	0.173122
																					LDLRAD4	0.173133
																					LAMA2	0.173431
																					KIF13A	0.174543
																					C3orf67	0.174613
																					SRPX2	0.174711
																					AC007622.2	0.174781
																					KLHL28	0.174829
																					USP45	0.175535
																					SLC4A4	0.176033
																					SPTLC3	0.176209
																					AL356599.1	0.176386
																					STARD4-AS1	0.176581
																					OSBPL10	0.176608
																					NAV2	0.177053
																					ATP6V1D	0.177284
																					AC012085.2	0.177421
																					STK33	0.177552
																					OGFRL1	0.177699
																					CLCN5	0.177942
																					MTR	0.178273
																					NAALAD2	0.178797
																					EPHB1	0.178892
																					LINC00894	0.179086
																					SH3RF2	0.179227
																					MAP7	0.179484
																					KCNQ5	0.179701
																					PPP2R2B	0.179957
																					GLRX	0.180703
																					WDSUB1	0.180898
																					AC003681.1	0.180973
																					SLC16A1	0.181381
																					LINC00491	0.181591
																					AC011092.3	0.182676
																					AC079921.1	0.183922
																					IPO9-AS1	0.184371
																					AC105114.2	0.184428
																					AL137024.1	0.184457
																					ATP8B1	0.184578
																					GRM7-AS3	0.185109
																					AC109587.1	0.186555
																					AC104335.1	0.186578
																					AC073957.3	0.187468
																					BNC2	0.187761
																					ARGLU1	0.187952
																					DOCK11	0.189119
																					ABO	0.189354
																					AC027018.1	0.189619
																					LINC01905	0.190679
																					AC104365.1	0.191128
																					AC092574.2	0.19234
																					AC139100.1	0.192993
																					AL109946.1	0.193931
																					AKT3	0.194984
																					EFCAB13	0.195224
																					AC008771.1	0.195603
																					KANSL1L	0.195744
																					LINC00470	0.196062
																					FREM1	0.196774
																					ELK3	0.197166
																					GJB7	0.199181
																					LTBP1	0.199244
																					NR6A1	0.199407
																					AL109824.1	0.200147
																					CCDC91	0.200334
																					SATB2	0.20063
																					PARM1	0.20095
																					AC002066.1	0.201935
																					LRFN2	0.201939
																					LINC01695	0.202365
																					SLCO6A1	0.202437
																					IQCM	0.202589
																					LINC01704	0.20271
																					ALDH1A2	0.203306
																					MAK	0.203471
																					MAP3K5	0.203787
																					ZRANB2	0.204262
																					RBM47	0.204995
																					IL1R1	0.205358
																					FBXW8	0.205769
																					AL390774.2	0.206983
																					LINC01339	0.20707
																					AL035427.1	0.207087
																					AC117834.1	0.208123
																					ZNF565	0.210702
																					AL450163.1	0.210786
																					NR3C2	0.210952
																					LRIG2	0.211303
																					HIF1A-AS3	0.21174
																					RSRP1	0.211992
																					CBR4	0.212529
																					GLS	0.212808
																					DIAPH2-AS1	0.213547
																					AP005262.2	0.213878
																					ARHGAP10	0.214361
																					AC068234.2	0.214517
																					JAG1	0.214634
																					ADAMTS9-AS1	0.214783
																					AC073475.1	0.214896
																					THBS4	0.214963
																					AC006059.1	0.215214
																					AC106845.1	0.215737
																					ZBTB20-AS5	0.216059
																					ADAM22	0.216626
																					CCDC102B	0.216705
																					TTC19	0.216836
																					TMEM178A	0.218153
																					FRY-AS1	0.219521
																					MARCH1	0.220305
																					AC020704.1	0.220377
																					AP002336.2	0.220618
																					AC002463.1	0.221385
																					AC104958.1	0.221459
																					AC092969.1	0.22153
																					LINC02250	0.222535
																					MYCBP2-AS1	0.224081
																					AC000065.1	0.224979
																					AC019127.1	0.225171
																					LINC02253	0.226201
																					AC004158.1	0.226402
																					AC016042.1	0.226543
																					AC093916.1	0.226602
																					NR1H2	0.226675
																					SPAG17	0.22692
																					RMST	0.227015
																					AL139294.1	0.227286
																					LINC02388	0.227475
																					AC023480.1	0.227516
																					AC015574.1	0.228078
																					SLC8A1-AS1	0.228307
																					PARD6G-AS1	0.22843
																					PRSS48	0.22904
																					LANCL1-AS1	0.229631
																					SEMA5A	0.230002
																					ARRDC3	0.230332
																					FSIP2	0.230694
																					ROBO3	0.23093
																					DLEU1	0.230959
																					AC009554.1	0.232113
																					AC007389.1	0.23327
																					TDRG1	0.233319
																					LINC02428	0.234085
																					CACNA2D3	0.23462
																					MT2A	0.234986
																					AC005208.1	0.235799
																					ANK3	0.236745
																					LURAP1L-AS1	0.237396
																					ANKUB1	0.238132
																					NID2	0.2389
																					CPNE4	0.239752
																					AC007384.1	0.240039
																					GABRG2	0.240311
																					LINC01807	0.241131
																					SHISA6	0.241206
																					USP3-AS1	0.241891
																					SULT1C3	0.242848
																					DEC1	0.243301
																					AC046158.1	0.244199
																					AL135784.1	0.244413
																					LINC00648	0.246804
																					LINC00113	0.249822
																					MIR100HG	0.2525
																					AC053513.1	0.253215
																					SHOC1	0.253217
																					POU6F2	0.25627
																					MAP3K7CL	0.257756
																					CCBE1	0.257873
																					PHACTR1	0.258014
																					LMCD1-AS1	0.258498
																					SHANK2	0.259154
																					AL139317.5	0.259161
																					AC106798.1	0.259341
																					PDE5A	0.25998
																					MIR4435-2HG	0.260669
																					AL354733.3	0.260993
																					AP001011.1	0.261368
																					SERP2	0.261808
																					AC025576.3	0.26499
																					LINC02523	0.265324
																					BCL2L14	0.265778
																					AC068282.1	0.267195
																					AC026341.1	0.267581
																					P2RY14	0.267876
																					LRMDA	0.268743
																					LUCAT1	0.271341
																					AC005537.1	0.271863
																					LYPD6B	0.273218
																					AC011092.2	0.273408
																					AKAP12	0.273737
																					BX284613.2	0.274433
																					AC068587.4	0.275365
																					LINC01505	0.276505
																					AP002370.2	0.277557
																					NRXN3	0.278161
																					CAV2	0.279149
																					PRSS51	0.279719
																					TMEFF2	0.279845
																					HELLPAR	0.280209
																					AC104827.1	0.280224
																					AC022031.2	0.280704
																					AC009271.1	0.281269
																					AC211433.1	0.282024
																					AC099788.1	0.28204
																					UPRT	0.282205
																					SFXN2	0.28358
																					AC107072.2	0.284057
																					LINC00513	0.284254
																					CCDC144NL	0.284627
																					CHRM3	0.284633
																					AC104041.1	0.286576
																					DEUP1	0.287171
																					AC034268.2	0.287967
																					CRLF3	0.28996
																					AC090578.1	0.289985
																					AC015923.1	0.293549
																					LRIG2-DT	0.295359
																					CHRM3-AS2	0.2959
																					AC055733.2	0.298017
																					GOLGA8B	0.298018
																					AC114971.1	0.299895
																					LINC02055	0.300121
																					CASC9	0.300681
																					LINC01673	0.301984
																					IGF1	0.302795
																					AL023755.1	0.302818
																					RAB11A	0.303049
																					DDX5	0.303569
																					RASSF9	0.304268
																					TBC1D5	0.304929
																					STS	0.305695
																					TPRG1	0.309481
																					AC098829.1	0.310229
																					TTN	0.312293
																					CASC19	0.312342
																					AC002429.2	0.313224
																					FSTL4	0.313697
																					OTX2-AS1	0.316539
																					GALNT13	0.316938
																					EYS	0.32064
																					MIR924HG	0.324436
																					AP005230.1	0.324514
																					RGN	0.328683
																					TMLHE-AS1	0.329528
																					STOX2	0.330863
																					AC114316.1	0.331783
																					CFTR	0.336972
																					AC011632.1	0.337125
																					AC113167.1	0.337797
																					AC011346.1	0.341855
																					LINC02328	0.342993
																					BBOX1-AS1	0.34416
																					AC006355.2	0.34432
																					DNM3	0.346376
																					LINC01980	0.348126
																					ZFPM2-AS1	0.350504
																					AC107021.1	0.350546
																					LINC02542	0.350588
																					LINC01611	0.352967
																					ZFPM2	0.361514
																					AJ006995.1	0.36196
																					PCAT1	0.36259
																					TNFAIP8L3	0.363175
																					AL157938.2	0.365862
																					LINC01090	0.367682
																					MIR503HG	0.369299
																					AL365259.1	0.370064
																					AC022140.1	0.371308
																					AGBL4	0.372541
																					FGF12	0.373002
																					LINC02254	0.377654
																					SGCD	0.378814
																					SATB1-AS1	0.380011
																					AL138733.1	0.382544
																					AL008633.1	0.383918
																					AL138701.2	0.384933
																					DAB1	0.390566
																					CRISPLD1	0.390579
																					AP001825.1	0.390967
																					AC079052.1	0.39381
																					AC106799.2	0.395049
																					AL355612.1	0.398076
																					AC012409.2	0.403168
																					LINC01967	0.403768
																					STPG2	0.404183
																					C5orf17	0.405894
																					TNC	0.406928
																					GRIK1	0.408843
																					AC099520.1	0.409052
																					AC006206.2	0.412791
																					LINC02228	0.413181
																					RGS6	0.413587
																					AC012459.1	0.424095
																					PKIB	0.424599
																					LINC01456	0.43349
																					AC009264.1	0.439129
																					MT1H	0.439251
																					AL109930.1	0.444044
																					FSIP2-AS1	0.446465
																					LINGO2	0.451184
																					AC020611.2	0.452164
																					SLCO1A2	0.452597
																					AL583808.1	0.452962
																					Z93403.1	0.454929
																					DLEU7	0.46166
																					LINC02211	0.462135
																					PLCB1	0.466678
																					IGSF1	0.466713
																					TSHZ2	0.475963
																					AL162388.2	0.476447
																					BBOX1	0.476745
																					AL591501.1	0.478274
																					AC011029.1	0.479705
																					AC099499.1	0.480544
																					MIR4713HG	0.481158
																					AC010260.1	0.490612
																					AC090015.1	0.496353
																					AC013652.1	0.497255
																					AC006305.1	0.501665
																					LINC01362	0.504049
																					PURPL	0.506172
																					EYA4	0.512252
																					CYP19A1	0.516525
																					MT1G	0.51789
																					AL136962.1	0.520609
																					LINC01697	0.521558
																					LINC01414	0.522269
																					GNGT1	0.564343
																					LINC02694	0.565785
																					KCNMB2	0.572504
																					MIR2052HG	0.577963
																					LINC01748	0.578323
																					AC012501.2	0.581086
																					IL1RAPL2	0.60635
																					PAX8-AS1	0.609793
																					AC060809.1	0.612306
																					KCNMB2-AS1	0.627825
																					AC079160.1	0.629461
																					LINC01416	0.658447
																					AC116049.2	0.663896
																					AC110809.1	0.683594
																					LINC00923	0.684198
																					AC011287.1	0.709743
																					AL513166.1	0.710381
																					SLC9A9	0.71089
																					AC112206.2	0.711815
																					STPG2-AS1	0.778107
																					TEX41	0.863212
