# Supplementary material for: Lysine-specific histone demethylase 1a regulates nephron development and long-term transcriptional programming
Source: JCI Insight. 2026 Mar 9;11(5):e190283. doi: 10.1172/jci.insight.190283 (PMC13041676; doi:10.1172/jci.insight.190283)
Supplement: Supporting data values [file jciinsight-11-190283-s236.xlsx]

## Sheet: Fig 1E
E14.5	P0	8w
35.24	17.19	12.75
36.2	16.94	11.57
FPKM

## Sheet: Fig 2F
WT	HET	KO
0.0045	0.0045	0.0031
0.0048	0.0047	0.003
0.0042	0.0042	0.0036
0.0039	0.0043	0.0039
0.0043	0.0039	0.0033
0.0043	0.0038	0.0034
0.005		0.0032
0.0053		0.0028
0.0043
0.0044
0.0044
0.0045
0.0054
0.0048

## Sheet: Fig 2H
WT	HET	KO
49.1429	32	34.8571
40.5714	33.4286	40.5714
49.1429	40.5714	26.2857
36.2857	44.8571	39.1429
53.4286	44.8571	40.5714
30.5714	33.4286	39.1429
29.1429		70.5714
32		50.5714
30.5714
37.7143

## Sheet: Fig 2I
HET	KO
246.73	286.091
280.243	291.451
259.521	244.011
365.962	287.019
232.4	214.578
	199.839

## Sheet: Fig 2G ACR p0
WT	HET	KO
0.1258	0.0843	0.2289
0.3066	0.2899	0.2724
0.1064	0.1251	1.2942
0.0699	0.0909	0.6729
0.1757	0.0655	0.7476
0.0952	0.0628	0.3057
0.2175		0.262
0.2203		0.3286
0.1611
0.0863

## Sheet: Fig 3B ACR
weeks	wt																						het																						ko
0	0.537375	0.516976	0.760443	0.41216	0.415901	0.384817	0.430768	0.466961	0.66926	0.301797		0.196877	0.18608	0.188967	0.351109	0.676551	0.585778	0.37099	0.810403	0.500982	0.400211	0.656311	0.473545	0.483313	0.446408	0.527	0.459665	0.704128	0.69061	0.583304	0.354718					0.601528	0.659708	0.695731							3.04519	0.937021	1.14398	3.57408	3.74456
1	0.43853	0.520142	0.789497	0.456678	0.399938	0.390148	0.564279		0.60213	0.340913		0.229795	0.156743	0.264926	0.94875	0.555015	0.739968	0.422491	0.850373		0.428528	0.414056	0.698672	0.784771	0.449236	1.02477	0.684553	2.84443	0.750478	0.301229	3.91028		0.0561444	0.108501		0.378552	0.868967	0.474197							5.67037	1.3869	1.03372	5.89071	5.2805
2	0.113649	0.175987	0.071994	0.159842	0.244127	0.165374	0.140677	0.12268	0.136925	0.257495		0.327044	0.699832		0.0812988	0.0911041	0.110439	0.0840559	0.107201	0.121122	0.178594	0.166777	0.10964	0.118754	0.216873			0.0846174	0.197436		0.287408	0.0491928	0.0464863	0.0505428	0.0326733	0.10728	0.171736	0.143915							9.35884	0.154287	0.119112	14.6412
3	0.100702	0.116503	0.0230448	0.05352	0.0944456	0.0803163	0.119717	0.149462	0.136131	0.262441	0.160855	0.500416	0.349188		0.115842	0.110607	0.397776	0.0807135	0.195756	0.120908	0.113261	0.0828932	0.0636961	0.106592	0.160334			0.109622	0.088848		0.603769		0.143502	0.113544	0.161045	0.130621	0.14251	0.113329							32.7652	0.123883	0.207667	5.08233
4	0.148346	0.219811	0.176045	0.142603	0.205643	0.0827956	0.27179	0.0991678	0.478541	0.213192	0.0719366	0.0929425	0.0889614		0.201519	0.224576	0.207636	0.112198	0.0668633	0.169186	0.180845	0.179465	0.109933	0.15437	0.237474			0.620482	0.257828		6.32291	0.2955	0.0939409	0.066244	0.0825935	0.0664918	0.366913	0.194747							40.4009	0.302365	0.434387
5	0.338555	0.37381	0.325135	0.0969041	0.504456	0.490528	0.38967	0.21564	0.412148		0.222542	0.160202	0.139176		0.139619	0.135636	0.146209	0.306766	0.149511	0.513986	0.526752	0.129509	0.205343	0.175131	0.683131			0.313363	0.543882			0.108693	0.386385	0.271021	0.123741	0.295735	0.417552	0.151112								0.823665	0.529876	56.9491
6	0.381577	0.624764	0.42439	0.308049	0.410215	0.139858	0.236142	0.11499	0.660777		0.405331	0.297053	0.297537		0.265532	0.18082	0.081367	0.289595	0.173732	0.296213	0.379846	0.421942	0.480778	0.172261	0.752977			0.276551	0.106804			0.314934	0.298356	0.353515	0.144122	0.161054	0.457013	0.177062								0.841521	0.567915	53.3406
7	0.148423	0.159196	0.31178	0.159503	0.164351	0.189212	0.190317	0.161473	0.465154		0.218501	0.42004	0.165688		0.085338	0.0944696	0.123023	0.396774	0.0913425	0.280751	0.473403	0.180991	0.160641	0.19405	0.766459			0.353086	0.133982			0.189643	0.193565	0.221181	0.174972	0.0741453	0.472593	0.159255								1.00775	0.977127	39.7099
8	0.504981	0.443488	0.282273	0.123033	0.180819	0.366228	0.450243	0.171883	0.193692		0.132555				0.155227	0.0999199	0.11451	0.290414	0.347647	0.45974	0.503802	0.436517	0.439844	0.224752	0.745513			0.353086	0.133982			0.12938	0.0977232	0.0664245	0.131149	0.0910707	0.279895	0.384314								1.34767	0.966187	22.7943
9	0.138711	0.13812	0.167159	0.0839696	0.240475	0.179792	0.252071	0.121513	0.179804						0.092598	0.100831	0.129252	0.314334	0.150358	0.378286	0.339368	0.189426	0.175956	0.103757	1.04936			0.325452	0.131022							0.111487	0.499965	0.13644								1.36267	0.774911	43.9699
10	0.413366	0.179127	0.147268	0.213574	0.194452	0.168174	0.144617	0.0978139	0.459305						0.165173	0.140268	0.176446	0.66058	0.370694	0.345021	0.438538	0.180639	0.16008	0.11332	1.47566			0.124254	0.0620859							0.123774		4.40261								1.00883	0.721612	39.3824
11	0.546689	0.971384	0.253467	0.108423			0.153224	0.0823869	0.122703						0.290428	0.161514	0.11065	0.768926	0.516295	0.511786	0.927957	0.249605	0.0995945	0.120554				2.63508	0.0796277							0.141691	0.506532	0.233402										38.9873
12							0.205601	0.101589	0.136836						0.132139	0.132157	0.134023	0.403452	0.209391	0.418777	0.18852	0.1765						0.195607	0.078298							0.152949	0.506532	0.154624
[truncated: 12 more columns]

## Sheet: Fig 3C
weeks	wildtype	LSD1fl/fl x Six2Cre+	LSD1fl/+ x Six2Cre+
0		1	2
1	2
2	1		2
3	1
4
5		1
6
7
8		1
9		1
10
11
12		1
13
14
15
16
17
18
19
20
21
22		1
23
24		1
25	0	0	0
25	0	0	0
25	0	0	0
25	0	0	0
25	0	0	0
25	0	0	0
25	0	0	0
25	0	0	0
25	0	0
25	0
25	0
25	0
25	0
25	0
25	0
25	0
25	0
25	0
25	0
25	0
25	0
25	0

## Sheet: Fig 3D KWBW
WT 9w	KO 9w	WT 25w	KO 25w
0.0084	0.0077	0.0058	0.0069
0.009	0.0059	0.0067	0.0067
0.0073	0.006	0.0065	0.0056
0.0066		0.0071	0.007
0.007	0.007	0.0063
		0.0063	0.0049
0.0103	0.0069	0.0069	0.0062
		0.0063	0.006
0.0088
		0.0069
	0.0095	0.007
	0.0085	0.0065
		0.0079
		0.0076
		0.0083

## Sheet: Fig 3E Urea
WT	KO
41	36
42.67	46
54.33	44.33
51	36
51	211
44.33	184.33
51.67
39.17
51.67
	280.83
	197.5
	180.83

## Sheet: Fig 3J PT 
HET			KO
2787.26	894.183	1277.76
1370.47	1706.02	1310.69
603.353	1320.59	904.746
2694.66	1006.31	896.553
1153.63	1050.78	922.42
2298.24	809.16	1459.2
1288.02	903.561	1238.5
2406.35	726.868	1082.37
1622.18	1008.47	2184.98
994.819	915.516	1606.11
2247.7	1075.67	2841.46
1324.55	786.436	1849.68
1068.61	2154.48	1714.53
885.217	1024.55	1723.23
734.391	762.474	2129.28
748.614	861.307	1765.85
1971.5	1675.1	1062.48
896.399	865.739	2198.69
1209.08	750.777	1802.9
1330.43	1209.75	1281.68
784.684	1741.63	1728.75
791.022	1783.83	654.985
1177.18	1596.63	2963.02
631.179	2214.1	1042.28
638.599	1208.82	2396.87
756.858	3049.18	1171.15
602.632	1813.31	750.159
650.708	1256.12	1386.9
1282.45	3270.86	2544.19
2263.72	2521.57	1802.64
1021.87	1667.58	2494.67
815.395	1725.55	1413.54
715.532	1509.7	2700.94
1532.83	1246.18	2147.83
877.745	975.547	2785.91	1159.35	2185.86	3991.64
953.235	895.986	1579.52	1141.21	2492.61	4015.96
956.43	985.543	990.49	2375.9	1555.97	6757.87
681.11	1425.7	1720.3	1095.04	2279.8	3881.32
693.632	1684.48	1673.1	1909.51	2795.04	10130.1
1458.58	1041.66	1600.95	1043	6015.29	2261.3
1332.44	1137.45	1182.18	1181.97	3443.99	1458.53
2162.57	1078.19	917.886	1984.85	3597.76	5750.17
935.664	839.305	1207.43	681.677	1858.03	1442.55
965.19	879.239	2173.29	741.296	2132.73	2667.61
745.057	903.922	2377.08
772.986	963.025	2260.32	1357.94	1572.15	2982.7
648.492	865.791	1437.14	3410.45	2675.34	2969.51
583.206	860.38	1053.87	2141.55	5446.36	3509.59
872.386	978.793	1770.23	3015.43	4048.74	4312.98
1388.24	1823.87	1614.56	3278.07	6349.4	4144.68
1014.04	1211.03	1743.07	4800.49	3820.77	3040.93
1021.46	528.275	1859.17	1969.13	3396.84	2034.72
1008.53	1544.58	1200.06	1016.46	9498.39	2423
1798.83	1272.4	1037.9	3812.22		2428.77
716.562	1266.22	1359.9	1997.42	2363.58	7029.53
1183.26	902.015	1614.56		2829.1
5498.81	1443.48	1901.32	1635.53	6265.82	3927.85
1229.79	1967.07	2582.94	1128.02	1960.37	2100.27
1066.65	1027.02	1100.09	1698.24	971.27	927.728
1764.3	1293.17	766.649	546.929	1687.11	948.7
			651.378	5964.53	3986.9
			1037.48	3720.34	1210.93
			845.951	1642.85	2252.49
			1331.51	1834.43	1148.84
			3480.06	3458.63	4305.51
			2327.57	2141.49	1111.94
			1679.69	1050.32	5963.76
			1458.22	1581.73	4961.31
			3639.7	1662.43	2778.96
			2066.26	1028.42	2371.16
			2504.36	3952.99	3171.25
			2017	2803.07	4915.92
			2297.52	1900.54	1583.54
			1474.55	873.365	2558.47
			1158.37	1532.63	2186.99
			1851.49	4736.19	3774.14
					0
			2227.08	1691.64	4720.37
			399.968	2195.65	3945.68
			569.601	3034.34	4197.14
			1948.05	1608.07	3971.65
			1350.58	1701.18	1883.8
			1345.63	2390.53	4877.43
			1474.24	2539.86	1858.65
			1790.48	3516.44	4119.95
			1881.74	513.641
			1356.81	1996.39	1720.91
					1409.78
			614.431	2008.45	3165.43
			2287.58	2389.14	1277.35
			967.56	2573.82	3224.38
			1482.8	1158.73	8326.73
			1452.86	1677.58	3275.34
			1197.79	2728.77	1765.8
			909.693	2210.54	3732.3
			1299.15	1707.62
			853.474	2758.81	4421.5
			3681.49	1852.62	2293.35
					5165.27
			2890.05	3202.73
			2442.94	6883.4	2368.07
			8985.52	2203.33	2668.69
			1531.8	5291	1335.63
			2144.12	3206.44	3235.56
				3529.99
			2463.96		3766.36
			2828.74	12067.4	4938.8
			2606.95	2903.66	4147.88
			2304.69	2173.29	2989.25
			1588.54	2676.73
					3724.26
					6495.33

[truncated: 16 more sheets: Fig 3K, Fig 4C, Fig 4D, Fig 4E, Fig 5D, Fig 5E, Fig 5I, Fig 5J, Fig 6B, Fig 8B_8C, Supp Fig 8A, Suppl Fig 8B, Suppl Fig 8C, Suppl Fig 5B, Suppl Fig 5C E14_5 Heatmap, Suppl Fig 13 ]
